# Supplementary material for: Characterization of Klebsiella pneumoniae bacteriophages, KP1 and KP12, with deep learning-based structure prediction
Source: Front Microbiol. 2023 Jan 24;13:990910. doi: 10.3389/fmicb.2022.990910 (PMC9902359; doi:10.3389/fmicb.2022.990910)
Supplement: Supplementary file 8 [file Table_1.XLSX]

## Sheet: Contents
Supplementary Table tabs	Contents
Table S1	Genomic features of bacteriophage KP1 and KP12
Table S2	Functional annotation of bacteriophage KP1
Table S3	Functional annotation of bacteriophage KP12
Table S4	Representative core, accessory, unique sequences of pan-genome analysis of bacteriophage KP1 and its closely related phages of Myoviridae family
Table S5	Representative core, accessory, unique sequences of pan-genome analysis of bacteriophage KP12 and its closely related phages of Myoviridae family
Table S6	Orthologs between KP1 and KP12 identified using bidrectional BLASTP with PATRIC Proteome Comparison tool
Table S7	Result of TM-align against biochemically verified coliphage endolysins
Table S8	The predicted results of KP1 and KP12 for their bacteriophage type (virulent or temperate) by four different tools
Table S9	The detailed information of antibiotics-resistant properties of ESBL(+) K. pneumoniae used in this study

## Sheet: TableS1
Table S1. Genomic features of bacteriophage KP12 and KP1.
Features	KP1	KP12
Size (bp)	167989	244569
GC Content (%)	39.6	48.1
Number of contigs (with PEGs)	1	4
Coding density (%)	95.6	92.7
Number of protein coding sequences	281	397
Number of tRNA genes	14	17
Total number of genes	295	414

## Sheet: TableS2
TABLE S2. Functional annotation of bacteriophage KP1
The 'peg_id' and 'rast_product' columns indicate the protein-encoding gene (PEG) IDs and their corresponding functions assigned by RAST Annotation Server.
The 'NCBI_' columns show BLASTp hits against the NCBI-nr protein database. 'NCBI_blast_target', 'NCBI_target_product', 'NCBI_target_strain', 'NCBI_rast_coverage', and 'NCBI_rast_identity' columns indicate the ID, function, originated strain, query coverage and percent identity of the BLAST hits, respectively.
The 'PHROG_' columns show BLASTp hits against the host-lytic proteins of PHROGs database. 'PHROG_lysis_type (PHROG ID)', 'PHROG_target_product', PHROG_target_strain', 'PHROG_coverage', 'PHROG_identity', and 'PHROG_Evalue' columns indicate the ID, annotated product, strain, coverage, identity and E-value of the BLAST hits, respectively.
Highlighted rows indicate the putative lytic proteins (endolysin, anti-/holin, spanin) of KP1 based on the BLASTp results against multiple databases.
peg_id	rast_product	NCBI_blast_target	NCBI_target_product	NCBI_target_strain	NCBI_coverage	NCBI_identity	PHROG_lysis_type (PHROG ID)	PHROG_target_product	PHROG_target_strain	PHROG_coverage	PHROG_identity	PHROG_Evalue
KP1.peg.1	hypothetical protein	YP_003734164.1	dda.1 gene product	Enterobacteria phage IME08	0.913462	0.346154
KP1.peg.2	Phage anti-termination	AUV57361.1	anti-termination protein	Klebsiella phage KP1	1	1
KP1.peg.3	hypothetical protein	APD20399.1	NAD--protein ADP-ribosyltransferase	Klebsiella phage KPV15	1	0.9869
KP1.peg.4	Molybdenum ABC transporter, periplasmic molybdenum-binding protein ModA (TC 3.A.1.8.1)	NP_049637.1	ModA.2 hypothetical protein	Escherichia virus T4	0.967742	0.580645
KP1.peg.5	hypothetical protein	AUV57364.1	hypothetical protein	Klebsiella phage KP1	1	1
KP1.peg.6	hypothetical protein	YP_009190587.1	hypothetical protein JD18_006	Klebsiella phage JD18	1	1
KP1.peg.7	Phage capsid and scaffold	AUV57366.1	head decoration protein	Klebsiella phage KP1	1	1
KP1.peg.8	hypothetical protein	YP_009190589.1	hypothetical protein JD18_008	Klebsiella phage JD18	1	1
KP1.peg.9	dCTPase	AUV57368.1	dCTPase	Klebsiella phage KP1	1	1
KP1.peg.10	hypothetical protein	AUV57369.1	hypothetical protein	Klebsiella phage KP1	1	1
KP1.peg.11	DNA primase (EC 2.7.7.-) / DNA helicase (EC 3.6.1.-), phage-associated	AUV57370.1	DNA primase subunit	Klebsiella phage KP1	1	1
KP1.peg.12	hypothetical protein	YP_004063716.1	gp61.1 conserved hypothetical protein	Escherichia phage vB_EcoM_VR7	0.907407	0.62963
KP1.peg.13	hypothetical protein	AUV57372.1	hypothetical protein	Klebsiella phage KP1	1	1
KP1.peg.14	Sp spackle periplasmic protein	AUV57373.1	spackle periplasmic protein	Klebsiella phage KP1	1	1	anti-holin (phrog_126)	no annotation	Gammaproteobacteria_gi_394743925	0.34	0.3529	0.038
KP1.peg.15	hypothetical protein	YP_009190597.1	hypothetical protein JD18_016	Klebsiella phage JD18	1	1
KP1.peg.16	hypothetical protein	AUV57375.1	DNA primase/helicase	Klebsiella phage KP1	1	1
KP1.peg.17	Phage capsid and scaffold	AYD80849.1	capsid and scaffold protein	Klebsiella phage KP179	1	0.991379
KP1.peg.18	hypothetical protein	WP_110203365.1	recombinase RecA	Klebsiella variicola	1	1
KP1.peg.19	hypothetical protein	AUV57378.1	hypothetical protein	Klebsiella phage KP1	1	1
KP1.peg.20	hypothetical protein	YP_009288717.1	putative glucosyl-transferase	Klebsiella phage vB_KpnM_KpV477	1	0.989209
KP1.peg.21	Putative thymidylate synthase or dCMP hydroxymethylase (ACLAME 273)	WP_110203367.1	dCMP hydroxymethylase	Klebsiella variicola	1	0.995902
KP1.peg.22	Phage immunity	WP_110203368.1	superinfection immunity protein	Klebsiella variicola	1	0.985294
KP1.peg.23	hypothetical protein	YP_009190605.1	hypothetical protein JD18_024	Klebsiella phage JD18	1	1
KP1.peg.24	hypothetical protein	WP_110203370.1	DNA polymerase	Klebsiella variicola	1	1
KP1.peg.25	hypothetical protein	RLV91044.1	Protein SPT10	Spathaspora sp. JA1	0.939394	0.348485
KP1.peg.26	Phage endoribonulcease translational repressor of early genes, regA	YP_009289502.1	translational repressor protein	Klebsiella phage PKO111	1	1
KP1.peg.27	Phage DNA polymerase clamp loader subunit Gp62	AUV57386.1	clamp loader subunit, DNA polymerase accessory protein	Klebsiella phage KP1	1	1	holin (phrog_1129)	no annotation	Clostridia_gi_546162569_1631445_1676706	0.16	0.3871	0.046
KP1.peg.28	Replication factor C small subunit / Phage DNA polymerase clamp loader subunit	AUV57387.1	replication factor C small subunit	Klebsiella phage KP1	1	1	endolysin (phrog_5867)	no annotation	Alphaproteobacteria_gi_568305927	0.27	0.2473	0.029
KP1.peg.29	Sliding clamp DNA polymerase accessory protein, phage associated	AUV57388.1	sliding clamp, DNA polymerase accessory protein	Klebsiella phage KP1	1	1
KP1.peg.30	RNA polymerase binding protein	YP_009288726.1	putative RNA polymerase binding protein	Klebsiella phage vB_KpnM_KpV477	1	0.992
KP1.peg.31	Phage protein	AYD80835.1	recombination endonuclease subunit	Klebsiella phage KP179	1	0.96875
KP1.peg.32	Phage recombination-related endonuclease Gp46	AUV57391.1	recombination-related endonuclease	Klebsiella phage KP1	1	1
KP1.peg.33	Phage recombination-related endonuclease Gp47	AWY06944.1	endonuclease subunit	Klebsiella phage Mineola	1	0.997059
KP1.peg.34	hypothetical protein	AWY06945.1	alpha glucosyl transferase	Klebsiella phage Mineola	1	0.997487
KP1.peg.35	hypothetical protein	YP_009190616.1	hypothetical protein JD18_035	Klebsiella phage JD18	1	1
KP1.peg.36	hypothetical protein	NP_049676.1	a-gt.3 hypothetical protein	Escherichia virus T4	0.969231	0.430769
KP1.peg.37	hypothetical protein	WP_110203380.1	DUF2654 domain-containing protein	Klebsiella variicola	1	0.98
KP1.peg.38	hypothetical protein	YP_007235900.1	a-gt.5 hypothetical protein	Yersinia phage phiR1-RT	1	0.456522
KP1.peg.39	T4-like phage RNA polymerase sigma factor for late transcription	YP_009190621.1	sigma factor for late transcription	Klebsiella phage JD18	1	1
KP1.peg.40	hypothetical protein	AUV57399.1	hypothetical protein	Klebsiella phage KP1	1	1
KP1.peg.41	hypothetical protein	YP_009110884.1	gp77	Shigella phage pSs-1	0.934783	0.347826
KP1.peg.42	hypothetical protein	YP_003734213.1	55.1 gene product	Enterobacteria phage IME08	0.918919	0.283784
KP1.peg.43	hypothetical protein	AUV57402.1	hypothetical protein	Klebsiella phage KP1	1	1
KP1.peg.44	hypothetical protein	YP_009288740.1	hypothetical protein kpv477_064	Klebsiella phage vB_KpnM_KpV477	1	1
KP1.peg.45	Phage protein	YP_002854026.1	gp55.2 hypothetical protein	Enterobacteria phage RB51	0.981818	0.572727
KP1.peg.46	hypothetical protein	AUV57405.1	hypothetical protein	Klebsiella phage KP1	1	1
KP1.peg.47	hypothetical protein	YP_004894033.1	hypothetical protein	Salmonella phage PVP-SE1	0.983871	0.516129
KP1.peg.48	Glutaredoxin	AUV57407.1	glutaredoxin	Klebsiella phage KP1	1	1
KP1.peg.49	hypothetical protein	AUV57408.1	hypothetical protein	Klebsiella phage KP1	1	1
KP1.peg.50	hypothetical protein	YP_002854033.1	gp55.8 hypothetical protein	Enterobacteria phage RB51	0.928571	0.328571
KP1.peg.51	hypothetical protein	YP_009190633.1	hypothetical protein JD18_052	Klebsiella phage JD18	1	1
KP1.peg.52	Ribonucleotide reductase of class III (anaerobic), activating protein (EC 1.97.1.4)	WP_110203391.1	anaerobic ribonucleoside-triphosphate reductase activating protein	Klebsiella variicola	1	1
KP1.peg.53	Ribonucleotide reductase of class III (anaerobic), large subunit (EC 1.17.4.2)	WP_110203393.1	anaerobic ribonucleoside-triphosphate reductase	Klebsiella variicola	1	1
KP1.peg.54	gp49 recombinase endonuclease VII	WP_110203394.1	endonuclease VII	Klebsiella variicola	1	1
KP1.peg.55	hypothetical protein	AUV57414.1	hypothetical protein	Klebsiella phage KP1	1	1
KP1.peg.56	inhibitor of host Lon protease	AUV57415.1	inhibitor of host Lon protease	Klebsiella phage KP1	1	1
KP1.peg.57	Nucleotide reductase subunit C	AUV57416.1	nucleotide reductase subunit C	Klebsiella phage KP1	1	1
KP1.peg.58	Phage protein	YP_002854418.1	RB32ORF081c hypothetical protein	Escherichia virus RB14	1	0.803571
KP1.peg.59	hypothetical protein	WP_110203397.1	hypothetical protein	Klebsiella variicola	1	1
KP1.peg.60	Phage protein	YP_009110903.1	gp96	Shigella phage pSs-1	1	0.66129
KP1.peg.61	Thioredoxin, phage-associated	WP_110203399.1	glutaredoxin	Klebsiella variicola	1	1
KP1.peg.62	hypothetical protein	YP_009190646.1	hypothetical protein JD18_065	Klebsiella phage JD18	1	1
KP1.peg.63	hypothetical protein	SCO64833.1	Phage protein	Klebsiella phage PMBT1	0.923529	0.258824
KP1.peg.64	hypothetical protein	AUV57423.1	hypothetical protein	Klebsiella phage KP1	1	1
KP1.peg.65	hypothetical protein	WP_110203402.1	hypothetical protein	Klebsiella variicola	1	1
KP1.peg.66	hypothetical protein	APD20469.1	thioredoxin	Klebsiella phage KPV15	1	0.988372
KP1.peg.67	hypothetical protein	AUV57426.1	hypothetical protein	Klebsiella phage KP1	1	1
KP1.peg.68	hypothetical protein	AUV57427.1	hypothetical protein	Klebsiella phage KP1	1	1
KP1.peg.69	hypothetical protein	WP_110203406.1	DUF4031 domain-containing protein	Klebsiella variicola	1	1
KP1.peg.70	hypothetical protein	YP_009289468.1	hypothetical protein PKO111_067	Klebsiella phage PKO111	1	1
KP1.peg.71	hypothetical protein	YP_009190655.1	hypothetical protein JD18_074	Klebsiella phage JD18	1	1
KP1.peg.72	hypothetical protein	YP_009190656.1	hypothetical protein JD18_075	Klebsiella phage JD18	1	1
KP1.peg.73	hypothetical protein	AUV57432.1	hypothetical protein	Klebsiella phage KP1	1	1
KP1.peg.74	hypothetical protein	AUV57433.1	hypothetical protein	Klebsiella phage KP1	1	1
KP1.peg.75	hypothetical protein	AUV57434.1	hypothetical protein	Klebsiella phage KP1	1	1
KP1.peg.76	hypothetical protein AU097_gp079	YP_009190660.1	hypothetical protein JD18_079	Klebsiella phage JD18	1	1	holin (phrog_689)	no annotation	Bacilli_gi_485455564	0.5	0.4167	0.021
KP1.peg.77	Thioredoxin, phage-associated	AUV57436.1	thioredoxin	Klebsiella phage KP1	1	1
KP1.peg.78	hypothetical protein	YP_009190662.1	hypothetical protein JD18_081	Klebsiella phage JD18	1	1
KP1.peg.79	hypothetical protein	APD20482.1	hypothetical protein	Klebsiella phage KPV15	1	1
KP1.peg.80	hypothetical protein	AUV57439.1	hypothetical protein	Klebsiella phage KP1	1	1
KP1.peg.81	Thioredoxin, phage-associated	AUV57440.1	thioredoxin	Klebsiella phage KP1	1	1
KP1.peg.82	hypothetical protein	AUV57441.1	hypothetical protein	Klebsiella phage KP1	1	1
KP1.peg.83	hypothetical protein	AUV57442.1	hypothetical protein	Klebsiella phage KP1	1	1
KP1.peg.84	hypothetical protein	AUV57443.1	hypothetical protein	Klebsiella phage KP1	1	1
KP1.peg.85	hypothetical protein	NP_861794.1	RB69ORF104c hypothetical protein	Enterobacteria phage RB69	0.91411	0.343558
KP1.peg.86	hypothetical protein	AUV57445.1	hypothetical protein	Klebsiella phage KP1	1	1
KP1.peg.87	hypothetical protein	AUV57446.1	hypothetical protein	Klebsiella phage KP1	1	1
KP1.peg.88	Uncharacterized zinc-finger containing protein YbiI	AWD90533.1	putative C4-type zinc finger protein	Erwinia phage Cronus	1	0.681818
KP1.peg.89	hypothetical protein	BBC14439.1	MobD.2 conserved hypothetical protein	Escherichia phage PP01	0.916667	0.472222
KP1.peg.90	hypothetical protein	AUV57449.1	hypothetical protein	Klebsiella phage KP1	1	1
KP1.peg.91	Phage protein	YP_001595226.1	MobD.6 hypothetical protein	Escherichia phage JS98	0.992188	0.570312
KP1.peg.92	rI lysis inhibition regulator membrane protein	YP_009288785.1	putative lysis inhibition regulator	Klebsiella phage vB_KpnM_KpV477	1	1
KP1.peg.93	Phage protein	NP_861800.1	rI.1 conserved hypothetical protein	Enterobacteria phage RB69	0.985714	0.571429
KP1.peg.94	hypothetical protein	WP_110203448.1	hypothetical protein	Klebsiella variicola	1	1
KP1.peg.95	hypothetical protein	SOK58380.1	Phage protein	Yersinia phage fHe-Yen9-04	0.954545	0.431818
KP1.peg.96	hypothetical protein	YP_009190678.1	hypothetical protein JD18_097	Klebsiella phage JD18	1	1
KP1.peg.97	Thymidine kinase (EC 2.7.1.21)	AUV57456.1	thymidine kinase	Klebsiella phage KP1	1	1
KP1.peg.98	hypothetical protein	WP_120072917.1	haloacid dehalogenase-like hydrolase, partial	Bacillus fortis	0.945455	0.309091
KP1.peg.99	phage T4-like protein, non-cyanophages only, with Macro domain, Poa1p_like family (high-affinity ADP-ribose binding module) # T4 GC 1557	AWD90545.1	macro domain protein	Erwinia phage Cronus	0.941935	0.593548
KP1.peg.100	hypothetical protein	YP_009190682.1	hypothetical protein JD18_101	Klebsiella phage JD18	1	1
KP1.peg.101	hypothetical protein	YP_009288793.1	putative valyl-tRNA synthetase modifier	Klebsiella phage vB_KpnM_KpV477	1	0.971698
KP1.peg.102	T4-like phage protein, T4 GC1559	WP_110203444.1	lytic transglycosylase domain-containing protein	Klebsiella variicola	1	1	endolysin (phrog_1493)	LysM-like endolysin	Streptomyces phage Samisti12	0.51	0.3204	0.005
KP1.peg.103	site-specific RNA endonuclease	YP_009288795.1	putative site-specific RNA endonuclease	Klebsiella phage vB_KpnM_KpV477	1	0.993421
KP1.peg.104	hypothetical protein	YP_003734253.1	vs.4 gene product	Enterobacteria phage IME08	0.978022	0.659341
KP1.peg.105	Autonomous glycyl radical cofactor	AUV57464.1	autonomous glycyl radical cofactor	Klebsiella phage KP1	1	1
KP1.peg.106	hypothetical protein	AUV57465.1	hypothetical protein	Klebsiella phage KP1	1	1
KP1.peg.107	hypothetical protein	BBC14740.1	Vs.7 conserved hypothetical protein	Escherichia phage T2	0.980583	0.359223
KP1.peg.108	Phage protein	YP_004063806.1	Vs.8 conserved hypothetical protein	Escherichia phage vB_EcoM_VR7	0.971751	0.508475
KP1.peg.109	Phage protein	YP_007501158.1	Ip4 protein	Salmonella phage vB_SenMS16	0.993711	0.691824
KP1.peg.110	T4-like phage baseplate hub + tail lysozyme	AUV57469.1	lysozyme murein hydrolase	Klebsiella phage KP1	1	1	endolysin (phrog_7)	putative lysozyme	Klebsiella phage vB_KpnM_KpV477	1	0.9939	1e-120
KP1.peg.111	hypothetical protein	XP_019762579.1	PREDICTED: importin-7	Dendroctonus ponderosae	0.901961	0.235294	endolysin (phrog_790)	hypothetical protein Syn19_014	Synechococcus phage Syn19	0.44	0.3111	0.005
KP1.peg.112	Nudix hydrolase family protein	AUV57471.1	nudix hydrolase family protein	Klebsiella phage KP1	1	1
KP1.peg.113	hypothetical protein	WP_133267461.1	NADP oxidoreductase	Segetibacter sp. 3557_3	0.923077	0.294872
KP1.peg.114	hypothetical protein	YP_009190698.1	hypothetical protein JD18_117	Klebsiella phage JD18	1	1
KP1.peg.115	hypothetical protein	AUV57474.1	hypothetical protein	Klebsiella phage KP1	1	1
KP1.peg.116	hypothetical protein	YP_003934768.1	predicted membrane protein	Shigella phage SP18	0.958333	0.283333
KP1.peg.117	hypothetical protein	AUV57476.1	hypothetical protein	Klebsiella phage KP1	1	1
KP1.peg.118	hypothetical protein	YP_003734276.1	e.6 gene product	Enterobacteria phage IME08	1	0.649746
KP1.peg.119	hypothetical protein	YP_009190703.1	hypothetical protein JD18_122	Klebsiella phage JD18	1	1
KP1.peg.120	hypothetical protein	YP_009190704.1	hypothetical protein JD18_123	Klebsiella phage JD18	1	1
KP1.peg.121	hypothetical protein	AUV57480.1	hypothetical protein	Klebsiella phage KP1	1	1
KP1.peg.122	Phage protein	AUV57481.1	hypothetical protein	Klebsiella phage KP1	1	1
KP1.peg.123	hypothetical protein	YP_239066.1	gp30.3	Escherichia virus RB43	0.979866	0.758389
KP1.peg.124	hypothetical protein	AUV57483.1	hypothetical protein	Klebsiella phage KP1	1	1
KP1.peg.125	hypothetical protein	YP_009190708.1	hypothetical protein JD18_127	Klebsiella phage JD18	1	1
KP1.peg.126	hypothetical protein	AUV57485.1	hypothetical protein	Klebsiella phage KP1	1	1
KP1.peg.127	hypothetical protein	AEJ81331.1	gp072	Erwinia phage vB_Eam-MM7	0.960526	0.328947
KP1.peg.128	hypothetical protein	CDO57360.1	similar to Saccharomyces cerevisiae YOR155C ISN1 Inosine 5'-monophosphate (IMP)-specific 5'-nucleotidase	Geotrichum candidum	0.97541	0.286885
KP1.peg.129	hypothetical protein kpv477_147	YP_009288823.1	hypothetical protein kpv477_147	Klebsiella phage vB_KpnM_KpV477	1	1
KP1.peg.130	hypothetical protein	YP_009190714.1	hypothetical protein JD18_133	Klebsiella phage JD18	1	1
KP1.peg.131	hypothetical protein	WP_106187150.1	WXG100 family type VII secretion target	Umezawaea tangerina	0.934426	0.327869
KP1.peg.132	hypothetical protein	YP_009190716.1	hypothetical protein JD18_135	Klebsiella phage JD18	1	1
KP1.peg.133	hypothetical protein	YP_004010003.1	predicted membrane protein	Enterobacter phage CC31	1	0.474576
KP1.peg.134	putative internal head protein	YP_009205836.1	putative internal head protein	Enterobacteria phage vB_EcoM_VR5	1	0.824324
KP1.peg.135	hypothetical protein	YP_002854100.1	gp57B hypothetical protein	Enterobacteria phage RB51	1	0.794702
KP1.peg.136	hypothetical protein	YP_001469471.1	gp57A chaperone for tail fiber formation	Enterobacteria phage Phi1	0.961538	0.294872
KP1.peg.137	phage T4-like gp1, deoxynucleotide monophosphate kinase (EC 2.7.4.13) # T4 GC 1586	YP_009289407.1	dNMP kinase	Klebsiella phage PKO111	0.991837	0.991837
KP1.peg.138	Phage tail completion protein	AUV57497.1	tail completion protein	Klebsiella phage KP1	1	1	endolysin(phrog_5867)	no annotation	Fusobacteriia_gi_548239132	0.33	0.2985	0.036
KP1.peg.139	hypothetical protein	WP_110203416.1	DNA end protector protein	Klebsiella variicola	1	0.996364
KP1.peg.140	Phage head completion protein	WP_110203415.1	head completion protein	Klebsiella variicola	1	1	endolysin(phrog_2998)	gp39	Mycobacterium phage Barnyard	0.3	0.3333	0.045
KP1.peg.141	Phage baseplate wedge subunit (T4-like gp53)	YP_009289411.1	baseplate wedge subunit	Klebsiella phage PKO111	1	0.995283
KP1.peg.142	hypothetical protein	AUV57501.1	baseplate hub + tail lysozyme	Klebsiella phage KP1	1	1	endolysin(phrog_7) - putative tail lysozyme	lysozyme murein hydrolase	Aeromonas phage phiAS5	0.28	0.4545	1e-41
KP1.peg.143	hypothetical protein	YP_004063847.1	gp5.1 conserved hypothetical protein	Escherichia phage vB_EcoM_VR7	0.988024	0.508982
KP1.peg.144	hypothetical protein	QBP35495.1	phospholipase	Phage NC-G	0.989691	0.814433
KP1.peg.145	Phage baseplate wedge subunit (T4-like gp6)	AWY07053.1	baseplate wedge subunit	Klebsiella phage Mineola	1	0.993893
KP1.peg.146	hypothetical protein	AUV57505.1	baseplate wedge initiator	Klebsiella phage KP1	1	1
KP1.peg.147	hypothetical protein	YP_009288843.1	putative baseplate wedge subunit	Klebsiella phage vB_KpnM_KpV477	1	0.994135
KP1.peg.148	hypothetical protein	AUV57507.1	baseplate wedge tail fiber connector	Klebsiella phage KP1	1	1
KP1.peg.149	hypothetical protein	WP_110202982.1	phage tail protein	Klebsiella variicola	1	0.998353	endolysin(phrog_380)	no annotation	Clostridia_gi_544996279	0.19	0.25	0.034
KP1.peg.150	hypothetical protein	YP_009289420.1	baseplate wedge subunit and tail pin	Klebsiella phage PKO111	1	0.995516
KP1.peg.151	Phage straight tail fiber (short tail fiber) (T4-like gp12)	AUV57510.1	straight tail fiber	Klebsiella phage KP1	1	1
KP1.peg.152	hypothetical protein	AWY07060.1	fibritin neck whiskers protein	Klebsiella phage Mineola	1	0.993197
KP1.peg.153	T4-like phage head completion, neck hetero-dimeric protein (T4-like gp13)	AUV57512.1	unclassified head-tail protein	Klebsiella phage KP1	1	1
KP1.peg.154	T4-like phage head completion, neck hetero-dimeric protein (T4-like gp14)	AUV57513.1	head completion, neck hetero-dimeric protein	Klebsiella phage KP1	1	1
KP1.peg.155	Proximal tail sheath stabilization protein	AUV57514.1	tail completion protein	Klebsiella phage KP1	1	1
KP1.peg.156	Phage terminase, small subunit	YP_009289426.1	terminase small subunit	Klebsiella phage PKO111	1	0.994083
KP1.peg.157	hypothetical protein	WP_110202989.1	large terminase	Klebsiella variicola	1	1
KP1.peg.158	Phage tail sheath monomer	AUV57517.1	tail sheath protein	Klebsiella phage KP1	1	1
KP1.peg.159	Phage tail fibers	WP_110202991.1	phage tail protein	Klebsiella variicola	1	1
KP1.peg.160	hypothetical protein	AUV57519.1	portal vertex of the head	Klebsiella phage KP1	1	1
KP1.peg.161	Phage prohead assembly (scaffolding) protein (T4-like gp67)	ARW58150.1	prohead core protein	Serratia phage X20	0.958904	0.616438
KP1.peg.162	Phage capsid and scaffold	WP_110202993.1	prohead core protein	Klebsiella variicola	1	0.964539
KP1.peg.163	Phage prohead assembly (scaffolding) protein	WP_110202994.1	prohead core scaffolding protein and protease	Klebsiella variicola	1	1
KP1.peg.164	hypothetical protein	AUV57523.1	prohead assembly (scaffolding) protein	Klebsiella phage KP1	1	1
KP1.peg.165	hypothetical protein	AUV57524.1	major capsid protein	Klebsiella phage KP1	1	1
KP1.peg.166	hypothetical protein	AUV57525.1	capsid vertex	Klebsiella phage KP1	1	1
KP1.peg.167	hypothetical protein	AUV57526.1	hypothetical protein	Klebsiella phage KP1	1	1
KP1.peg.168	RnlB RNA ligase 2	AUV57527.1	RNA ligase 2	Klebsiella phage KP1	1	1
KP1.peg.169	hypothetical protein	YP_009190752.1	hypothetical protein JD18_171	Klebsiella phage JD18	1	1
KP1.peg.170	hypothetical protein	YP_009190753.1	hypothetical protein JD18_172	Klebsiella phage JD18	1	1
KP1.peg.171	hypothetical protein	YP_009190754.1	DNA primase-helicase subunit	Klebsiella phage JD18	1	1
KP1.peg.172	hypothetical protein	AUV57531.1	capsid and scaffold protein	Klebsiella phage KP1	1	1
KP1.peg.173	hypothetical protein	AUV57532.1	inhibitor of prohead protease	Klebsiella phage KP1	1	1
KP1.peg.174	DNA helicase, phage-associated	WP_110203005.1	DEAD/DEAH box helicase	Klebsiella variicola	1	1
KP1.peg.175	DNA helicase, phage-associated	APD20586.1	DNA helicase	Klebsiella phage KPV15	1	0.975
KP1.peg.176	hypothetical protein	WP_110203007.1	DUF2685 domain-containing protein	Klebsiella variicola	1	0.981818
KP1.peg.177	Single stranded DNA-binding protein, phage-associated	WP_110203008.1	single-stranded DNA-binding protein	Klebsiella variicola	1	1
KP1.peg.178	hypothetical protein	WP_110203009.1	baseplate wedge subunit	Klebsiella variicola	1	1
KP1.peg.179	Phage baseplate hub subunit (T4-like gp26)	AYD80699.1	baseplate hub assembly chaperone	Klebsiella phage KP179	1	0.995215
KP1.peg.180	Phage baseplate	AWY07089.1	baseplate hub assembly protein	Klebsiella phage Mineola	1	0.996032
KP1.peg.181	Phage baseplate hub subunit	WP_110203012.1	baseplate hub subunit	Klebsiella variicola	1	0.994737
KP1.peg.182	Phage baseplate hub	AUO78842.1	baseplate hub	Klebsiella phage vB_Kpn_F48	1	0.645714
KP1.peg.183	hypothetical protein	YP_009289589.1	baseplate hub	Klebsiella phage PKO111	1	0.994801
KP1.peg.184	Phage baseplate tail tube cap (T4-like gp48)	WP_110203015.1	baseplate subunit	Klebsiella variicola	1	1
KP1.peg.185	hypothetical protein	AUV57544.1	baseplate tail tube initiator	Klebsiella phage KP1	1	1
KP1.peg.186	hypothetical protein	WP_110203017.1	hypothetical protein	Klebsiella variicola	1	1
KP1.peg.187	hypothetical protein	AWY07096.1	ADP-ribosyltransferase	Klebsiella phage Mineola	1	0.995763
KP1.peg.188	hypothetical protein	WP_110203019.1	hypothetical protein	Klebsiella variicola	1	1
KP1.peg.189	DNA ligase, phage-associated	AUV57548.1	DNA ligase	Klebsiella phage KP1	1	1
KP1.peg.190	hypothetical protein	WP_110203021.1	DUF3045 domain-containing protein	Klebsiella variicola	1	0.985294
KP1.peg.191	Phage protein (ACLAME 784)	CAG29240.1	gp30.2 protein	Enterobacteria phage Ox2	0.9	0.478571
KP1.peg.192	hypothetical protein	YP_009190776.1	hypothetical protein JD18_195	Klebsiella phage JD18	1	1
KP1.peg.193	hypothetical protein	WP_026934762.1	DUF3857 domain-containing protein	Gramella echinicola	0.982143	0.321429
KP1.peg.194	hypothetical protein	YP_009190778.1	hypothetical protein JD18_197	Klebsiella phage JD18	1	1
KP1.peg.195	hypothetical protein	AUV57554.1	hypothetical protein	Klebsiella phage KP1	1	1
KP1.peg.196	hypothetical protein	YP_007236042.1	gp30.7 conserved hypothetical protein	Yersinia phage phiR1-RT	1	0.571429
KP1.peg.197	hypothetical protein	AUV57556.1	hypothetical protein	Klebsiella phage KP1	1	1
KP1.peg.198	hypothetical protein	AUV57557.1	hypothetical protein	Klebsiella phage KP1	1	1
KP1.peg.199	hypothetical protein	NP_861909.1	gp30.8 conserved hypothetical protein	Enterobacteria phage RB69	0.991803	0.639344
KP1.peg.200	Phage protein (ACLAME 1241)	YP_009288895.1	hypothetical protein kpv477_219	Klebsiella phage vB_KpnM_KpV477	1	1	holin (phrog_2609)	holin	Lactobacillus phage Silenus	0.84	0.3469	0.034
KP1.peg.201	lysis inhibition accessory protein, rapid lysis phenotype	YP_004010071.1	lysis inhibition accessory protein, rapid lysis phenotype	Enterobacter phage CC31	1	0.804878
KP1.peg.202	Phage head assembly chaperone protein (T4-like gp31)	YP_009190785.1	head assembly chaperone protein	Klebsiella phage JD18	1	1
KP1.peg.203	Phage tail fibers	WP_110203031.1	DUF2693 domain-containing protein	Klebsiella variicola	1	1
KP1.peg.204	hypothetical protein	YP_950483.1	gp5	Escherichia virus N4	0.924242	0.439394
KP1.peg.205	dCMP deaminase (EC 3.5.4.12)	WP_110203032.1	deoxycytidylate deaminase	Klebsiella variicola	1	1
KP1.peg.206	hypothetical protein	YP_004063911.1	Cd.1 conserved hypothetical protein	Escherichia phage vB_EcoM_VR7	0.964912	0.333333
KP1.peg.207	hypothetical protein	YP_002922558.1	Cd.2 conserved hypothetical protein	Enterobacteria phage JS10	0.910256	0.333333
KP1.peg.208	hypothetical protein	YP_002854171.1	cd.3 hypothetical protein	Enterobacteria phage RB51	0.925532	0.297872
KP1.peg.209	3'-phosphatase, 5'-polynucleotide kinase, phage-associated	AUV57568.1	polynucleotide 5'-kinase and 3'-phosphatase	Klebsiella phage KP1	1	1
KP1.peg.210	hypothetical protein	YP_009284240.1	putative DNA metabolism protein	Escherichia phage HY03	0.942857	0.371429
KP1.peg.211	hypothetical protein	AUV57570.1	hypothetical protein	Klebsiella phage KP1	1	1
KP1.peg.212	hypothetical protein	AYD80669.1	outer membrane lipoprotein	Klebsiella phage KP179	1	0.978947	spanin (phrog_812) - putative o-spanin	hypothetical protein	Klebsiella phage PKO111	1	1	8e-69
KP1.peg.213	Phage spanin Rz	YP_009288908.1	putative i-spanin	Klebsiella phage vB_KpnM_KpV477	1	0.991453	spanin (phrog_739) - putative i-spanin	hypothetical protein	Klebsiella phage JD18	1	1	4e-84
KP1.peg.214	inhibitor of host transcription	AYD80667.1	inhibitor of host transcription	Klebsiella phage KP179	1	0.988166
KP1.peg.215	RNA ligase, phage-associated #T4-like RnlA #T4 GC1653	AUV57574.1	RNA ligase	Klebsiella phage KP1	1	1
KP1.peg.216	Phage-associated homing endonuclease	SCN45924.1	Putative homing endonuclease	Cronobacter phage Pet-CM3-4	0.970588	0.696078
KP1.peg.217	endonuclease II	WP_110203041.1	endonuclease II	Klebsiella variicola	1	1
KP1.peg.218	Ribonucleotide reductase of class Ia (aerobic), beta subunit (EC 1.17.4.1)	YP_009190800.1	ribonucleotide reductase of class Ia (Aerobic) beta subunit	Klebsiella phage JD18	1	1
KP1.peg.219	Ribonucleotide reductase of class Ia (aerobic), alpha subunit (EC 1.17.4.1)	AUV57578.1	ribonucleotide reductase of class Ia (aerobic), alpha subunit	Klebsiella phage KP1	1	1
KP1.peg.220	Phage protein (ACLAME 596)	WP_110203044.1	DUF4326 domain-containing protein	Klebsiella variicola	1	0.990099
KP1.peg.221	hypothetical protein	YP_009190803.1	hypothetical protein JD18_222	Klebsiella phage JD18	1	1
KP1.peg.222	Thymidylate synthase (EC 2.1.1.45)	AUV57581.1	thymidylate synthase	Klebsiella phage KP1	1	1
KP1.peg.223	hypothetical protein	YP_002854567.1	RB32ORF229c hypothetical protein	Escherichia virus RB14	0.961905	0.352381
KP1.peg.224	Dihydrofolate reductase (EC 1.5.1.3)	AUV57583.1	dihydrofolate reductase	Klebsiella phage KP1	1	1
KP1.peg.225	hypothetical protein	YP_009190807.1	hypothetical protein JD18_226	Klebsiella phage JD18	1	1
KP1.peg.226	hypothetical protein	AUV57585.1	hypothetical protein	Klebsiella phage KP1	1	1	endolysin(phrog_181)	no annotation	Gammaproteobacteria_gi_436796677	0.68	0.2987	0.034
KP1.peg.227	hypothetical protein	AUV57586.1	hypothetical protein	Klebsiella phage KP1	1	1
KP1.peg.228	hypothetical protein	YP_003858463.1	Frd.1 conserved hypothetical protein	Escherichia virus RB16	0.967391	0.576087
KP1.peg.229	hypothetical protein	YP_007236072.1	uncharacterized 14.8 kDa protein in frd-Gp32 intergenic region	Yersinia phage phiR1-RT	0.92562	0.38843
KP1.peg.230	hypothetical protein	YP_009190811.1	hypothetical protein JD18_230	Klebsiella phage JD18	1	1
KP1.peg.231	hypothetical protein	YP_009190812.1	hypothetical protein JD18_231	Klebsiella phage JD18	1	1
KP1.peg.232	Single stranded DNA-binding protein, phage-associated	WP_110203051.1	single-stranded DNA-binding protein	Klebsiella variicola	1	1
KP1.peg.233	hypothetical protein	WP_110203052.1	helicase loading protein	Klebsiella variicola	1	1
KP1.peg.234	gp33 late promoter transcription accessory protein	YP_009203987.1	late promoter transcription accessory protein	Citrobacter phage Merlin	0.989899	0.656566
KP1.peg.235	DsbA dsDNA binding protein	WP_110203054.1	double-stranded DNA-binding protein	Klebsiella variicola	1	1
KP1.peg.236	Phage ribonuclease H (EC 3.1.26.4)	WP_110203055.1	RnaseH	Klebsiella variicola	1	1
KP1.peg.237	hypothetical protein	AUV57596.1	long tail fiber proximal subunit	Klebsiella phage KP1	1	1
KP1.peg.238	Phage tail fiber protein (long tail fiber) (gp35)	AUV57597.1	tail fiber protein	Klebsiella phage KP1	1	1
KP1.peg.239	Phage tail fiber protein (long tail fiber)	AUV57598.1	tail fiber protein	Klebsiella phage KP1	1	1
KP1.peg.240	hypothetical protein	AUV57599.1	tail fiber protein	Klebsiella phage KP1	1	1
KP1.peg.241	hypothetical protein	WP_048265485.1	hypothetical protein	Klebsiella pneumoniae	1	1
KP1.peg.242	Phage holin	AUV57601.1	holin	Klebsiella phage KP1	1	1	holin (phrog_860)	holin	Klebsiella phage PKO111	1	0.9908	6e-164
KP1.peg.243	anti-sigma 70 protein	YP_004010118.1	anti-sigma 70 protein	Enterobacter phage CC31	0.977778	0.711111
KP1.peg.244	hypothetical protein	RNF06959.1	kinesin K39	Trypanosoma rangeli	0.909091	0.295455
KP1.peg.245	hypothetical protein	AUV57604.1	hypothetical protein	Klebsiella phage KP1	1	1
KP1.peg.246	hypothetical protein	YP_009190827.1	hypothetical protein JD18_246	Klebsiella phage JD18	1	1
KP1.peg.247	hypothetical protein	APD20362.1	anti-restriction nuclease	Klebsiella phage KPV15	1	0.971429
KP1.peg.248	hypothetical protein	AYD80896.1	anti-restriction nuclease	Klebsiella phage KP179	1	0.97
KP1.peg.249	hypothetical protein	APD20364.1	anti-restriction nuclease	Klebsiella phage KPV15	1	0.991667
KP1.peg.250	Phage protein	NP_861920.1	RB69ORF230c hypothetical protein	Enterobacteria phage RB69	0.949153	0.559322
KP1.peg.251	hypothetical protein	AUO78772.1	anti-restriction nuclease	Klebsiella phage vB_Kpn_F48	0.929204	0.415929
KP1.peg.252	Putative transcriptional regulator MotA (ACLAME 1235)	AUV57611.1	putative transcriptional regulator	Klebsiella phage KP1	1	1
KP1.peg.253	hypothetical protein	APD20368.1	hypothetical protein	Klebsiella phage KPV15	1	1
KP1.peg.254	hypothetical protein	YP_009288943.1	putative DNA topoisomerase	Klebsiella phage vB_KpnM_KpV477	1	0.997835
KP1.peg.255	Phage protein	NP_861956.1	gp52.1 conserved hypothetical predicted membrane protein	Enterobacteria phage RB69	1	0.543478
KP1.peg.256	hypothetical protein	AUV57615.1	hypothetical protein	Klebsiella phage KP1	1	1
KP1.peg.257	Phage protein	AWY07166.1	nucleoid disruption protein	Klebsiella phage Mineola	1	0.993377	holin (phrog_27838)	putative holin	Natrialba phage PhiCh1	0.45	0.274	0.046
KP1.peg.258	hypothetical protein	AUV57617.1	hypothetical protein	Klebsiella phage KP1	1	1
KP1.peg.259	hypothetical protein	YP_004063966.1	Ndd.3 conserved hypothetical protein	Escherichia phage vB_EcoM_VR7	0.904762	0.301587
KP1.peg.260	hypothetical protein	YP_009190840.1	hypothetical protein JD18_259	Klebsiella phage JD18	1	1
KP1.peg.261	hypothetical protein	YP_009190841.1	hypothetical protein JD18_260	Klebsiella phage JD18	1	1
KP1.peg.262	Phage endonuclease	AUV57621.1	endonuclease	Klebsiella phage KP1	1	1	endolysin (phrog_971)	no annotation	Actinobacteria_gi_484336158	0.23	0.3659	0.026
KP1.peg.263	hypothetical protein	NP_861962.1	RB69ORF272c hypothetical protein	Enterobacteria phage RB69	0.938776	0.530612
KP1.peg.264	hypothetical protein	YP_009289532.1	rIIB protein	Klebsiella phage PKO111	1	1
KP1.peg.265	hypothetical protein	AWY06897.1	rIIA protector from prophage-induced early lysis	Klebsiella phage Mineola	1	0.998615
KP1.peg.266	hypothetical protein	APD20382.1	rIIA lysis inhibitor	Klebsiella phage KPV15	0.985507	0.797101
KP1.peg.267	hypothetical protein	AUV57626.1	hypothetical protein	Klebsiella phage KP1	1	1
KP1.peg.268	hypothetical protein	YP_004063685.1	VR7ORF004c hypothetical protein	Escherichia phage vB_EcoM_VR7	1	0.48
KP1.peg.269	DNA topoisomerase subunit	AUV57628.1	DNA topoisomerase subunit	Klebsiella phage KP1	1	1
KP1.peg.270	hypothetical protein	WP_026372218.1	nitrate reductase	Rhizobium sp. 42MFCr.1	0.92623	0.270492
KP1.peg.271	Phage protein	BBC14339.1	gp39.1 hypothetical protein	Escherichia phage PP01	0.987805	0.646341
KP1.peg.272	hypothetical protein	AUV57631.1	hypothetical protein	Klebsiella phage KP1	1	1
KP1.peg.273	conserved putative regulatory protein, FmdB family	AUV57632.1	putative FmdB family regulatory protein	Klebsiella phage KP1	1	1
KP1.peg.274	hypothetical protein	AUV57633.1	hypothetical protein	Klebsiella phage KP1	1	1
KP1.peg.275	hypothetical protein	AUV57634.1	hypothetical protein	Klebsiella phage KP1	1	1
KP1.peg.276	hypothetical protein	AWY06907.1	modifier of suppressor trnas	Klebsiella phage Mineola	1	1
KP1.peg.277	hypothetical protein	AUV57636.1	hypothetical protein	Klebsiella phage KP1	1	1
KP1.peg.278	hypothetical protein	YP_009288689.1	hypothetical protein kpv477_013	Klebsiella phage vB_KpnM_KpV477	1	1
KP1.peg.279	T4-like phage DexA exonuclease A	AUV57638.1	exonuclease A	Klebsiella phage KP1	1	1
KP1.peg.280	hypothetical protein	YP_009288691.1	hypothetical protein kpv477_015	Klebsiella phage vB_KpnM_KpV477	1	1
KP1.peg.281	DNA helicase (EC 3.6.1.-), phage-associated	APD20396.1	DNA helicase	Klebsiella phage KPV15	1	0.997658

## Sheet: TableS3
TABLE S3. Functional annotation of bacteriophage KP12
The 'peg_id' and 'rast_product' columns indicate the protein-encoding gene (PEG) IDs and their corresponding functions assigned by RAST Annotation Server.
The 'NCBI_' columns show BLASTp hits against the NCBI-nr protein database. 'NCBI_blast_target', 'NCBI_target_product', 'NCBI_target_strain', 'NCBI_rast_coverage', and 'NCBI_rast_identity' columns indicate the ID, function, originated strain, query coverage and percent identity of the BLAST hits, respectively.
The 'PHROG_' columns show BLASTp hits against the host-lytic proteins of PHROGs database. 'PHROG_lysis type (PHROG ID)', 'PHROG_target_product', PHROG_target_strain', 'PHROG_coverage', 'PHROG_identity', and 'PHROG_Evalue' columns indicate the ID, annotated product, strain, coverage, identity and E-value of the BLAST hits, respectively.
Highlighted rows indicate the putative lytic proteins (endolysin, anti-/holin, spanin) of KP12 based on the BLASTp results against multiple databases.
peg_id	rast_product	NCBI_blast_target	NCBI_target_product	NCBI_target_strain	NCBI_coverage	NCBI_identity	PHROG_lysis_type (PHROG ID)	PHROG_target_product	PHROG_target_strain	PHROG_coverage	PHROG_identity	PHROG_Evalue
KP12.peg.1	hypothetical protein	ARB12687.1	hypothetical protein BIS47_183	Klebsiella phage vB_KpnM_BIS47	1	0.988506
KP12.peg.2	hypothetical protein	YP_009187800.1	hypothetical protein KB57_187	Klebsiella phage vB_KpnM_KB57	1	1	holin (phrog_9233)	holin	Streptomyces phage Bing	0.46	0.3462	0.02
KP12.peg.3	hypothetical protein	ARB12689.1	hypothetical protein BIS47_185	Klebsiella phage vB_KpnM_BIS47	0.971429	0.942857
KP12.peg.4	hypothetical protein	AZF87650.1	hypothetical protein CPT_Mydo_075	Proteus phage Mydo	1	0.960526
KP12.peg.5	hypothetical protein	YP_009042397.1	hypothetical protein CR8_160	Cronobacter phage CR8	1	0.843137
KP12.peg.6	hypothetical protein	AYJ74449.1	base plate hub subunit	Yersinia phage PYPS2T	0.96748	0.284553
KP12.peg.7	hypothetical protein	AZF87646.1	hypothetical protein CPT_Mydo_071	Proteus phage Mydo	0.993548	0.974194
KP12.peg.8	hypothetical protein	AZF87645.1	hypothetical protein CPT_Mydo_070	Proteus phage Mydo	1	0.953488
KP12.peg.9	hypothetical protein	SCO64847.1	Phage protein	Klebsiella phage PMBT1	0.984375	0.445312
KP12.peg.10	hypothetical protein	EFE55268.1	hypothetical protein PROVRETT_05977	Providencia rettgeri DSM 1131	0.962963	0.351852
KP12.peg.11	hypothetical protein	YP_004893993.1	hypothetical protein PVP-SE1_gp186	Salmonella phage PVP-SE1	0.971963	0.485981
KP12.peg.12	hypothetical protein	YP_008857430.1	hypothetical protein X824_gp135	Escherichia phage 4MG	0.955224	0.776119
KP12.peg.13	hypothetical protein	YP_008857431.1	hypothetical protein X824_gp134	Escherichia phage 4MG	1	0.763889
KP12.peg.14	hypothetical protein
KP12.peg.15	hypothetical protein	YP_004893998.1	hypothetical protein PVP-SE1_gp191	Salmonella phage PVP-SE1	1	0.882979
KP12.peg.16	hypothetical protein	ARB12699.1	hypothetical protein BIS47_195	Klebsiella phage vB_KpnM_BIS47	1	1
KP12.peg.17	hypothetical protein	AZF87636.1	hypothetical protein CPT_Mydo_061	Proteus phage Mydo	1	0.988235
KP12.peg.18	hypothetical protein	YP_009212499.1	molecular chaperone DnaJ	Sinorhizobium phage phiN3	0.954198	0.351145
KP12.peg.19	hypothetical protein	AZF87634.1	hypothetical protein CPT_Mydo_059	Proteus phage Mydo	1	0.967532
KP12.peg.20	hypothetical protein	ARB12705.1	hypothetical protein BIS47_201	Klebsiella phage vB_KpnM_BIS47	1	0.988506
KP12.peg.21	hypothetical protein	YP_009187820.1	hypothetical protein KB57_207	Klebsiella phage vB_KpnM_KB57	1	1
KP12.peg.22	hypothetical protein	YP_008857443.1	hypothetical protein X824_gp122	Escherichia phage 4MG	0.989583	0.802083
KP12.peg.23	hypothetical protein	SCA80179.1	hypothetical protein PSLUR01_00202	Escherichia phage vB_Eco_slurp01	1	0.536232
KP12.peg.24	hypothetical protein	ARB12709.1	hypothetical protein BIS47_205	Klebsiella phage vB_KpnM_BIS47	1	0.973684
KP12.peg.25	hypothetical protein	YP_008857446.1	hypothetical protein X824_gp119	Escherichia phage 4MG	0.98893	0.350554
KP12.peg.26	hypothetical protein	YP_009187823.1	hypothetical protein KB57_210	Klebsiella phage vB_KpnM_KB57	1	0.980769
KP12.peg.27	hypothetical protein	AZF87626.1	hypothetical protein CPT_Mydo_051	Proteus phage Mydo	0.798507	0.791045
KP12.peg.28	hypothetical protein	VGG67751.1	Protein of uncharacterised function (DUF551)	Klebsiella pneumoniae	0.989011	0.934066
KP12.peg.29	hypothetical protein	YP_004894015.1	hypothetical protein PVP-SE1_gp208	Salmonella phage PVP-SE1	0.978495	0.634409
KP12.peg.30	hypothetical protein	YP_007392511.1	hypothetical protein phiTE_049	Pectobacterium phage phiTE	0.952941	0.694118
KP12.peg.31	hypothetical protein	AZF87622.1	hypothetical protein CPT_Mydo_047	Proteus phage Mydo	0.977064	0.93578
KP12.peg.32	hypothetical protein	YP_009187828.1	hypothetical protein KB57_215	Klebsiella phage vB_KpnM_KB57	1	1
KP12.peg.33	hypothetical protein	YP_004327459.1	conserved uncharacterized protein	Salmonella virus ViI	0.934426	0.295082
KP12.peg.34	hypothetical protein	YP_004894020.1	hypothetical protein PVP-SE1_gp213	Salmonella phage PVP-SE1	1	0.923913
KP12.peg.35	hypothetical protein	ARB12719.1	hypothetical protein BIS47_215	Klebsiella phage vB_KpnM_BIS47	0.992366	0.946565
KP12.peg.36	Phage-associated homing endonuclease	WP_001515068.1	HNH endonuclease	Escherichia coli	0.928994	0.497041
KP12.peg.37	Phage protein	YP_009187832.1	putative metallopeptidase domain protein	Klebsiella phage vB_KpnM_KB57	1	0.981053
KP12.peg.38	hypothetical protein	YP_008857457.1	hypothetical protein X824_gp108	Escherichia phage 4MG	0.976744	0.627907
KP12.peg.39	Phage anti-termination	AZF87614.1	putative anti-sigma factor	Proteus phage Mydo	1	0.983498
KP12.peg.40	hypothetical protein	YP_008857459.1	hypothetical protein X824_gp106	Escherichia phage 4MG	0.975831	0.323263
KP12.peg.41	Guanosine-3',5'-bis(Diphosphate) 3'-pyrophosphohydrolase (EC 3.1.7.2)	YP_009187837.1	putative metal dependent phosphohydrolase	Klebsiella phage vB_KpnM_KB57	1	0.994083
KP12.peg.42	hypothetical protein	ARB12725.1	hypothetical protein BIS47_221	Klebsiella phage vB_KpnM_BIS47	1	0.983607
KP12.peg.43	hypothetical protein	YP_008857464.1	hypothetical protein X824_gp101	Escherichia phage 4MG	0.99187	0.520325
KP12.peg.44	hypothetical protein	ARB12728.1	ATPase	Klebsiella phage vB_KpnM_BIS47	1	0.997487
KP12.peg.45	hypothetical protein	YP_008857469.1	hypothetical protein X824_gp096	Escherichia phage 4MG	1	0.873016
KP12.peg.46	hypothetical protein	YP_004894036.1	hypothetical protein PVP-SE1_gp229	Salmonella phage PVP-SE1	0.982759	0.672414
KP12.peg.47	hypothetical protein	ARB12736.1	exonuclease	Klebsiella phage vB_KpnM_BIS47	1	1
KP12.peg.48	hypothetical protein	YP_006986848.1	hypothetical protein GAP31_015	Cronobacter phage vB_CsaM_GAP31	1	0.828571
KP12.peg.49	hypothetical protein	YP_004894038.1	HNH endonuclease	Salmonella phage PVP-SE1	1	0.772455
KP12.peg.50	hypothetical protein	YP_009187851.1	putative phosphatase	Klebsiella phage vB_KpnM_KB57	0.99505	0.955446
KP12.peg.51	hypothetical protein	YP_008857478.1	hypothetical protein X824_gp087	Escherichia phage 4MG	0.935484	0.854839
KP12.peg.52	hypothetical protein	YP_009187853.1	hypothetical protein KB57_240	Klebsiella phage vB_KpnM_KB57	1	0.987013
KP12.peg.53	hypothetical protein	YP_009187854.1	RNA ligase family protein	Klebsiella phage vB_KpnM_KB57	1	1
KP12.peg.54	hypothetical protein	YP_004894047.1	hypothetical protein PVP-SE1_gp240	Salmonella phage PVP-SE1	0.967742	0.580645
KP12.peg.55	hypothetical protein	YP_004894049.1	hypothetical protein PVP-SE1_gp242	Salmonella phage PVP-SE1	0.956835	0.582734
KP12.peg.56	hypothetical protein	YP_009187858.1	putative cell wall hydrolyse	Klebsiella phage vB_KpnM_KB57	1	0.994318	endolysin (phrog_938)	putative cell wall hydrolyse	Klebsiella phage vB_KpnM_KB57	1	0.9886	9e-133
KP12.peg.57	hypothetical protein	YP_009187614.1	rIIA protein	Klebsiella phage vB_KpnM_KB57	1	0.938066
KP12.peg.58	Phage rIIB lysis inhibitor	YP_009187615.1	rIIB protein	Klebsiella phage vB_KpnM_KB57	1	1
KP12.peg.59	hypothetical protein	YP_004893837.1	hypothetical protein PVP-SE1_gp030	Salmonella phage PVP-SE1	0.933921	0.343612
KP12.peg.60	DNA helicase, phage-associated	YP_009187616.1	putative helicase	Klebsiella phage vB_KpnM_KB57	0.993119	0.988532
KP12.peg.61	hypothetical protein	YP_008857220.1	hypothetical protein X824_gp004	Escherichia phage 4MG	0.980263	0.605263
KP12.peg.62	hypothetical protein	CAG10628.1	unnamed protein product, partial	Tetraodon nigroviridis	0.9	0.333333
KP12.peg.63	hypothetical protein	YP_008857222.1	hypothetical protein X824_gp006	Escherichia phage 4MG	0.961538	0.596154
KP12.peg.64	hypothetical protein	YP_008857223.1	hypothetical protein X824_gp007	Escherichia phage 4MG	0.98125	0.55625
KP12.peg.65	hypothetical protein	YP_009187621.1	hypothetical protein KB57_008	Klebsiella phage vB_KpnM_KB57	1	1
KP12.peg.66	hypothetical protein	YP_004893814.1	hypothetical protein PVP-SE1_gp007	Salmonella phage PVP-SE1	0.989362	0.702128
KP12.peg.67	hypothetical protein	YP_009187623.1	hypothetical protein KB57_010	Klebsiella phage vB_KpnM_KB57	1	1
KP12.peg.68	Phage protein	YP_008857226.1	hypothetical protein X824_gp010	Escherichia phage 4MG	1	0.878261
KP12.peg.69	hypothetical protein	YP_009187626.1	AAA family ATPase	Klebsiella phage vB_KpnM_KB57	0.978166	0.973799
KP12.peg.70	hypothetical protein	YP_009187628.1	DNA polymerase	Klebsiella phage vB_KpnM_KB57	1	0.995413
KP12.peg.71	hypothetical protein	ARB11526.1	HNH endonuclease	Pectobacterium phage vB_PatM_CB7	1	0.818792
KP12.peg.72	DNA polymerase, phage-associated	AKJ73498.1	DNA polymerase	Salmonella phage 40	0.948718	0.923077	endolysin (phrog_1493)	no annotation	Actinobacteria_gi_484042993	0.47	0.3582	0.04
KP12.peg.73	Phage protein	YP_004893824.1	hypothetical protein PVP-SE1_gp017	Salmonella phage PVP-SE1	0.931818	0.848485
KP12.peg.74	hypothetical protein	YP_009187629.1	hypothetical protein KB57_016	Klebsiella phage vB_KpnM_KB57	1	1
KP12.peg.75	SAP DNA-binding domain-containing protein	AUE23454.1	DNA-directed RNA polymerase	Raoultella phage Ro1	1	0.994083
KP12.peg.76	hypothetical protein	ATE85837.1	hypothetical protein Sf13_gp37	Shigella phage Sf13	0.614286	0.214286
KP12.peg.77	hypothetical protein	YP_009187631.1	hypothetical protein KB57_018	Klebsiella phage vB_KpnM_KB57	1	1
KP12.peg.78	hypothetical protein	YP_004893827.1	hypothetical protein PVP-SE1_gp020	Salmonella phage PVP-SE1	1	0.521008
KP12.peg.79	hypothetical protein	YP_004893828.1	hypothetical membrane protein	Salmonella phage PVP-SE1	1	0.854545	endolysin (phrog_971)	tape measure protein	Mycobacterium phage LastHope	0.76	0.4318	0.002
KP12.peg.80	hypothetical protein	YP_008857232.1	hypothetical protein X824_gp016	Escherichia phage 4MG	1	0.796875
KP12.peg.81	hypothetical protein	YP_008857233.1	hypothetical protein X824_gp017	Escherichia phage 4MG	1	0.779412
KP12.peg.82	hypothetical protein	YP_004893831.1	hypothetical protein PVP-SE1_gp024	Salmonella phage PVP-SE1	1	0.5
KP12.peg.83	hypothetical protein	YP_009187636.1	AAA family ATPase	Klebsiella phage vB_KpnM_KB57	0.991713	0.977901
KP12.peg.84	hypothetical protein	YP_008857236.1	hypothetical protein X824_gp020	Escherichia phage 4MG	1	0.884298
KP12.peg.85	hypothetical protein	AZF87826.1	hypothetical protein CPT_Mydo_274	Proteus phage Mydo	1	0.933824
KP12.peg.86	hypothetical protein	AKJ73489.1	DNA repair protein	Salmonella phage 40	0.973451	0.849558
KP12.peg.87	hypothetical protein	ARB12510.1	hypothetical protein BIS47_06	Klebsiella phage vB_KpnM_BIS47	1	0.938776
KP12.peg.88	hypothetical protein	YP_009187641.1	hypothetical protein KB57_028	Klebsiella phage vB_KpnM_KB57	1	0.987179
KP12.peg.89	hypothetical protein	YP_009187642.1	hypothetical protein KB57_029	Klebsiella phage vB_KpnM_KB57	1	0.988235
KP12.peg.90	hypothetical protein	AUE23444.1	ribosyl nicotinamide transporter	Raoultella phage Ro1	0.987179	0.952991
KP12.peg.91	hypothetical protein	YP_009187647.1	hypothetical protein KB57_034	Klebsiella phage vB_KpnM_KB57	1	0.959016
KP12.peg.92	hypothetical protein	YP_004893840.1	hypothetical protein PVP-SE1_gp033	Salmonella phage PVP-SE1	0.968085	0.787234
KP12.peg.93	hypothetical protein	YP_008857248.1	hypothetical protein X824_gp032	Escherichia phage 4MG	0.902913	0.398058
KP12.peg.94	hypothetical protein	AZF87815.1	hypothetical protein CPT_Mydo_263	Proteus phage Mydo	1	1
KP12.peg.95	FIG00523724: hypothetical protein	YP_009187650.1	hypothetical protein KB57_037	Klebsiella phage vB_KpnM_KB57	1	0.986111	anti-holin (phrog_126)	no annotation	Gammaproteobacteria_gi_485052640	0.76	0.2982	0.005
KP12.peg.96	hypothetical protein	YP_008857252.1	hypothetical protein X824_gp036	Escherichia phage 4MG	0.973214	0.544643
KP12.peg.97	hypothetical protein	YP_004893845.1	hypothetical protein PVP-SE1_gp038	Salmonella phage PVP-SE1	0.994937	0.777215
KP12.peg.98	hypothetical protein	YP_009187654.1	putative tail fiber protein	Klebsiella phage vB_KpnM_KB57	1	0.962457
KP12.peg.99	Phage protein	YP_006987066.1	putative membrane protein	Cronobacter phage vB_CsaM_GAP31	0.978022	0.791209
KP12.peg.100	hypothetical protein	YP_006987065.1	putative membrane protein	Cronobacter phage vB_CsaM_GAP31	1	0.681529
KP12.peg.101	hypothetical protein	YP_009187657.1	hypothetical protein KB57_044	Klebsiella phage vB_KpnM_KB57	1	0.951923
KP12.peg.102	hypothetical protein	ARB12526.1	hypothetical protein BIS47_22	Klebsiella phage vB_KpnM_BIS47	1	0.943396
KP12.peg.103	Phage tail fiber protein	AZF87806.1	putative tail fiber protein	Proteus phage Mydo	1	0.873563
KP12.peg.104	Phage protein	YP_008857261.1	hypothetical protein X824_gp045	Escherichia phage 4MG	1	0.77512
KP12.peg.105	hypothetical protein	YP_009187661.1	putative baseplate component	Klebsiella phage vB_KpnM_KB57	1	0.995976
KP12.peg.106	hypothetical protein	AUE23425.1	L-shaped tail fiber protein	Raoultella phage Ro1	1	0.888489
KP12.peg.107	hypothetical protein	WP_080786406.1	hypothetical protein	Klebsiella pneumoniae	1	0.91498
KP12.peg.108	hypothetical protein	SLS03016.1	flagellar biosynthesis, cell-distal portion of basal-body rod	Klebsiella pneumoniae	0.75502	0.698795
KP12.peg.109	hypothetical protein	WP_065803124.1	hypothetical protein	Klebsiella quasipneumoniae	1	0.951941
KP12.peg.110	hypothetical protein	AUE23419.1	putative colanic acid biosynthesis protein	Raoultella phage Ro1	0.998081	0.917466
KP12.peg.111	Phage protein	YP_008857266.1	hypothetical protein X824_gp050	Escherichia phage 4MG	0.985294	0.779412	spanin (phrog_89)	no annotation	Betaproteobacteria_gi_149141527	0.34	0.2447	0.014
KP12.peg.112	hypothetical protein	YP_009187668.1	putative baseplate assembly protein	Klebsiella phage vB_KpnM_KB57	1	1
KP12.peg.113	Phage protein	YP_008857268.1	hypothetical protein X824_gp052	Escherichia phage 4MG	0.99696	0.863222
KP12.peg.114	Phage protein	YP_004893861.1	hypothetical protein PVP-SE1_gp054	Salmonella phage PVP-SE1	1	0.854701
KP12.peg.115	hypothetical protein	YP_008857270.1	hypothetical protein X824_gp054	Escherichia phage 4MG	1	0.8
KP12.peg.116	hypothetical protein	AZF87793.1	tape measure protein	Proteus phage Mydo	0.988722	0.877193	endolysin (phrog_1768)	putative tail tape measure protein	Rhizobium phage RHEph10	0.33	0.231	0.002
KP12.peg.117	hypothetical protein	YP_004893864.1	hypothetical protein PVP-SE1_gp057	Salmonella phage PVP-SE1	0.976744	0.697674
KP12.peg.118	Phage protein	YP_008857273.1	hypothetical protein X824_gp057	Escherichia phage 4MG	0.987421	0.849057
KP12.peg.119	Phage protein	YP_009187675.1	DUF3277 family protein	Klebsiella phage vB_KpnM_KB57	1	1
KP12.peg.120	hypothetical protein	ARB12543.1	structural protein	Klebsiella phage vB_KpnM_BIS47	1	1
KP12.peg.121	hypothetical protein	YP_004893868.1	hypothetical protein PVP-SE1_gp061	Salmonella phage PVP-SE1	0.961326	0.640884
KP12.peg.122	Phage protein	YP_008857277.1	hypothetical protein X824_gp061	Escherichia phage 4MG	1	0.786207
KP12.peg.123	Phage protein	YP_008857278.1	hypothetical protein X824_gp062	Escherichia phage 4MG	0.980892	0.745223
KP12.peg.124	Phage protein	YP_008857279.1	hypothetical protein X824_gp063	Escherichia phage 4MG	0.994186	0.80814
KP12.peg.125	hypothetical protein	YP_009187681.1	hypothetical protein KB57_068	Klebsiella phage vB_KpnM_KB57	1	0.962121
KP12.peg.126	hypothetical protein	YP_008857281.1	putative phage head fiber protein	Escherichia phage 4MG	1	0.838384
KP12.peg.127	hypothetical protein	YP_008857284.1	hypothetical protein X824_gp068	Escherichia phage 4MG	0.965909	0.613636
KP12.peg.128	Phage protein	YP_009187684.1	major capsid protein	Klebsiella phage vB_KpnM_KB57	1	0.997033
KP12.peg.129	hypothetical protein	AZF87780.1	putative head stabilization/decoration protein	Proteus phage Mydo	1	1
KP12.peg.130	hypothetical protein	YP_004893879.1	hypothetical protein PVP-SE1_gp072	Salmonella phage PVP-SE1	0.945619	0.719033
KP12.peg.131	hypothetical protein	YP_008857288.1	XkdF-like putative serine protease domain-containing protein	Escherichia phage 4MG	0.990385	0.769231
KP12.peg.132	hypothetical protein	YP_008857289.1	hypothetical protein X824_gp073	Escherichia phage 4MG	0.978641	0.848544
KP12.peg.133	Phage terminase, large subunit	YP_009187689.1	terminase family protein	Klebsiella phage vB_KpnM_KB57	1	1
KP12.peg.134	hypothetical protein	AZF87775.1	O-spanin	Proteus phage Mydo	1	0.989583	spanin (phrog_1267) - putative o-spanin	hypothetical protein	Klebsiella phage vB_KpnM_KB57	1	0.9792	4e-66
KP12.peg.135	hypothetical protein	YP_008857292.1	hypothetical protein X824_gp076	Escherichia phage 4MG	1	0.597015	spanin (phrog_4297) - putative i-spanin	hypothetical protein	Klebsiella phage vB_KpnM_BIS47	1	1	3e-96
KP12.peg.136	hypothetical protein	YP_008857293.1	hypothetical protein X824_gp077	Escherichia phage 4MG	0.97732	0.476289
KP12.peg.137	hypothetical protein	ATS93664.1	putative HNH homing endonuclease	Pectobacterium phage DU_PP_I	0.924242	0.348485
KP12.peg.138	hypothetical protein
KP12.peg.139	hypothetical protein	YP_009223705.1	distal long tail fiber assembly catalyst	Salmonella phage 19	0.383721	0.244186
KP12.peg.140	Phage protein	YP_004893888.1	hypothetical protein PVP-SE1_gp081	Salmonella phage PVP-SE1	0.991379	0.818966
KP12.peg.141	hypothetical protein	YP_008857296.1	hypothetical protein X824_gp269	Escherichia phage 4MG	1	0.934884
KP12.peg.142	hypothetical protein	YP_008857297.1	hypothetical protein X824_gp268	Escherichia phage 4MG	1	0.802956
KP12.peg.143	hypothetical protein	YP_008857298.1	hypothetical protein X824_gp267	Escherichia phage 4MG	1	0.8
KP12.peg.144	hypothetical protein	AKJ73433.1	putative major capsid/head protein	Salmonella phage 41	1	0.806452
KP12.peg.145	Phage protein	YP_004893893.1	hypothetical protein PVP-SE1_gp086	Salmonella phage PVP-SE1	0.990291	0.76699
KP12.peg.146	hypothetical protein	YP_009187700.1	hypothetical protein KB57_087	Klebsiella phage vB_KpnM_KB57	1	1
KP12.peg.147	hypothetical protein	YP_004893898.1	hypothetical protein PVP-SE1_gp091	Salmonella phage PVP-SE1	1	0.82716
KP12.peg.148	hypothetical protein	YP_008857305.1	hypothetical protein X824_gp260	Escherichia phage 4MG	0.985714	0.542857
KP12.peg.149	hypothetical protein	YP_004893901.1	hypothetical protein PVP-SE1_gp094	Salmonella phage PVP-SE1	0.936508	0.777778
KP12.peg.150	hypothetical protein	YP_007348502.1	hypothetical protein G377_gp130	Escherichia phage phAPEC8	0.589744	0.410256
KP12.peg.151	hypothetical protein	WP_039562051.1	type I DNA topoisomerase	Pseudomonas flexibilis	0.519231	0.192308
KP12.peg.152	Nicotinamide phosphoribosyltransferase (EC 2.4.2.12)	YP_009187706.1	nicotinate phosphoribosyltransferase	Klebsiella phage vB_KpnM_KB57	0.987633	0.890459
KP12.peg.153	Ribose-phosphate pyrophosphokinase (EC 2.7.6.1)	ARB12579.1	ribose-phosphate pyrophosphokinase	Klebsiella phage vB_KpnM_BIS47	1	0.996241
KP12.peg.154	hypothetical protein	YP_004893905.1	hypothetical protein PVP-SE1_gp098	Salmonella phage PVP-SE1	0.967213	0.92623
KP12.peg.155	hypothetical protein	YP_008857312.1	hypothetical protein X824_gp253	Escherichia phage 4MG	1	0.654206
KP12.peg.156	hypothetical protein	YP_008857313.1	hypothetical protein X824_gp252	Escherichia phage 4MG	1	0.775281
KP12.peg.157	hypothetical protein	YP_006987012.1	transposase-like protein	Cronobacter phage vB_CsaM_GAP31	0.904255	0.797872
KP12.peg.158	hypothetical protein	YP_008857315.1	hypothetical protein X824_gp250	Escherichia phage 4MG	1	0.873418
KP12.peg.159	Phosphoesterase	YP_009187713.1	metallophosphoesterase family protein	Klebsiella phage vB_KpnM_KB57	1	0.969543
KP12.peg.160	hypothetical protein	YP_004893910.1	hypothetical protein PVP-SE1_gp103	Salmonella phage PVP-SE1	1	0.813559
KP12.peg.161	hypothetical protein	YP_009187716.1	putative RNA ligase	Klebsiella phage vB_KpnM_KB57	0.986928	0.810458
KP12.peg.162	Phage protein	YP_004893913.1	hypothetical protein PVP-SE1_gp106	Salmonella phage PVP-SE1	1	0.885965
KP12.peg.163	3'-phosphatase, 5'-polynucleotide kinase, phage-associated	YP_008857322.1	ATP-binding protein	Escherichia phage 4MG	0.985185	0.711111
KP12.peg.164	NAD-dependent protein deacetylase of SIR2 family	ARB12592.1	NAD-dependent protein deacetylase	Klebsiella phage vB_KpnM_BIS47	1	0.984496
KP12.peg.165	hypothetical protein	YP_009187721.1	putative ATP-dependent DNA ligase	Klebsiella phage vB_KpnM_KB57	1	0.997712
KP12.peg.166	hypothetical protein	YP_004893917.1	hypothetical protein PVP-SE1_gp110	Salmonella phage PVP-SE1	0.960784	0.457516
KP12.peg.167	hypothetical protein	YP_009187723.1	hypothetical protein KB57_110	Klebsiella phage vB_KpnM_KB57	1	1
KP12.peg.168	hypothetical protein	YP_009187724.1	hypothetical protein KB57_111	Klebsiella phage vB_KpnM_KB57	1	1
KP12.peg.169	hypothetical protein	YP_008857327.1	phosphoribosyl-ATP pyrophosphohydrolase-like protein	Escherichia phage 4MG	0.995475	0.488688
KP12.peg.170	hypothetical protein	YP_008857328.1	hypothetical protein X824_gp237	Escherichia phage 4MG	0.986486	0.72973
KP12.peg.171	Phage protein	YP_008857329.1	hypothetical protein X824_gp236	Escherichia phage 4MG	1	0.815126
KP12.peg.172	hypothetical protein	YP_004893922.1	hypothetical membrane protein	Salmonella phage PVP-SE1	1	0.742424	endolysin (phrog_181)	no annotation	Gammaproteobacteria_gi_544866157	0.51	0.4118	0.033
KP12.peg.173	hypothetical protein	YP_004893923.1	hypothetical protein PVP-SE1_gp116	Salmonella phage PVP-SE1	1	0.87037
KP12.peg.174	Putative transposase (ACLAME 33)	YP_008857332.1	SPFH/Band 7/PHB domain protein	Escherichia phage 4MG	1	0.925676	spanin (phrog_1804)	hypothetical protein	Escherichia phage JMPW1	0.12	0.3784	0.032
KP12.peg.175	hypothetical protein	YP_007392641.1	hypothetical protein phiTE_179	Pectobacterium phage phiTE	0.945205	0.424658
KP12.peg.176	Uncharacterized domain COG3236 / GTP cyclohydrolase II (EC 3.5.4.25)	AUE23349.1	GTP cyclohydrolase II	Raoultella phage Ro1	1	0.988095
KP12.peg.177	hypothetical protein	YP_009187733.1	HNH endonuclease	Klebsiella phage vB_KpnM_KB57	1	0.917241
KP12.peg.178	Phage protein	YP_009187734.1	putative exodeoxyribonuclease	Klebsiella phage vB_KpnM_KB57	1	0.983914
KP12.peg.179	hypothetical protein	YP_004893930.1	hypothetical protein PVP-SE1_gp123	Salmonella phage PVP-SE1	0.990566	0.632075
KP12.peg.180	hypothetical protein	YP_004893931.1	hypothetical protein PVP-SE1_gp124	Salmonella phage PVP-SE1	0.97549	0.696078
KP12.peg.181	Phage endonuclease	YP_009187737.1	EndoVII packaging and recombination endonuclease	Klebsiella phage vB_KpnM_KB57	1	1
KP12.peg.182	hypothetical protein	YP_004893933.1	hypothetical protein PVP-SE1_gp126	Salmonella phage PVP-SE1	0.955224	0.641791	spanin (phrog_3001)	no annotation	Gammaproteobacteria_gi_545140152	0.79	0.2642	0.034
KP12.peg.183	hypothetical protein	AXN57790.1	exonuclease	Acinetobacter phage ABPH49	0.990415	0.664537
KP12.peg.184	hypothetical protein	YP_004893935.1	hypothetical protein PVP-SE1_gp128	Salmonella phage PVP-SE1	1	0.540984
KP12.peg.185	JK_59P	YP_008857342.1	hypothetical protein X824_gp223	Escherichia phage 4MG	1	0.955224
KP12.peg.186	hypothetical protein	YP_004893937.1	hypothetical protein PVP-SE1_gp130	Salmonella phage PVP-SE1	1	0.815
KP12.peg.187	hypothetical protein	YP_004893938.1	hypothetical protein PVP-SE1_gp131	Salmonella phage PVP-SE1	0.939394	0.575758
KP12.peg.188	hypothetical protein	YP_008857345.1	hypothetical protein X824_gp220	Escherichia phage 4MG	0.933333	0.361905	spanin (phrog_13)	putative phage endopeptidase	Sodalis phage phiSG1	0.62	0.2879	0.005
KP12.peg.189	Phage protein	AZF87714.1	putative thymidylate synthase	Proteus phage Mydo	1	0.972892
KP12.peg.190	hypothetical protein	YP_004893942.1	hypothetical protein PVP-SE1_gp135	Salmonella phage PVP-SE1	0.981132	0.786164
KP12.peg.191	Phage protein	YP_004893943.1	hypothetical protein PVP-SE1_gp136	Salmonella phage PVP-SE1	1	0.815789
KP12.peg.192	Ribonucleotide reductase of class Ia (aerobic), alpha subunit (EC 1.17.4.1)	ARB12625.1	ribonucleotide reductase of class Ia (aerobic), alpha subunit	Klebsiella phage vB_KpnM_BIS47	1	0.996104
KP12.peg.193	Ribonucleotide reductase of class Ia (aerobic), beta subunit (EC 1.17.4.1)	YP_009187749.1	ribonucleotide-diphosphate reductase subunit beta	Klebsiella phage vB_KpnM_KB57	1	1
KP12.peg.194	hypothetical protein	YP_004893946.1	hypothetical protein PVP-SE1_gp139	Salmonella phage PVP-SE1	0.991304	0.530435
KP12.peg.195	hypothetical protein	YP_009187751.1	putative glutaredoxin 1	Klebsiella phage vB_KpnM_KB57	1	0.988889
KP12.peg.196	hypothetical protein	YP_004893950.1	hypothetical protein PVP-SE1_gp143	Salmonella phage PVP-SE1	1	0.782609
KP12.peg.197	hypothetical protein	ARB12629.1	hypothetical protein BIS47_125	Klebsiella phage vB_KpnM_BIS47	1	0.992063
KP12.peg.198	Phage endolysin	YP_009187754.1	glycoside hydrolase family 19 protein	Klebsiella phage vB_KpnM_KB57	1	1	endolysin (phrog_181) spanin (phrog_312)	endolysin no annotation	Klebsiella phage vB_KpnM_KB57 Gammaproteobacteria_gi_484228155	1 0.27	0.9946 0.4902	1E-135 2e-10
KP12.peg.199	Phosphate starvation-inducible protein PhoH, predicted ATPase	YP_009187755.1	PhoH family protein	Klebsiella phage vB_KpnM_KB57	1	1
KP12.peg.200	Phage protein	YP_008857357.1	hypothetical protein X824_gp208	Escherichia phage 4MG	0.990566	0.858491
KP12.peg.201	hypothetical protein	YP_008857358.1	hypothetical protein X824_gp207	Escherichia phage 4MG	0.980583	0.563107
KP12.peg.202	hypothetical protein	YP_008857359.1	hypothetical protein X824_gp206	Escherichia phage 4MG	0.969512	0.676829
KP12.peg.203	Prophage Clp protease-like protein	YP_009187759.1	putative ATP-dependent protease subunit	Klebsiella phage vB_KpnM_KB57	1	1
KP12.peg.204	hypothetical protein	AUE23315.1	putative DNA methyltransferase	Raoultella phage Ro1	0.663043	0.641304
KP12.peg.205	Phage HNH homing endonuclease (ACLAME 27)	YP_007392601.1	hypothetical protein phiTE_139	Pectobacterium phage phiTE	0.603448	0.327586
KP12.peg.206	hypothetical protein	YP_008857363.1	hypothetical protein X824_gp202	Escherichia phage 4MG	0.945652	0.652174
KP12.peg.207	hypothetical protein	YP_008857368.1	hypothetical protein X824_gp197	Escherichia phage 4MG	1	0.598039
KP12.peg.208	hypothetical protein	YP_004893965.1	putative Trna.2 protein	Salmonella phage PVP-SE1	0.978723	0.702128
KP12.peg.209	hypothetical protein	YP_008857369.1	hypothetical protein X824_gp196	Escherichia phage 4MG	1	0.670455
KP12.peg.210	CCA tRNA nucleotidyltransferase (EC 2.7.7.72)	ARB12644.1	tRNA nucleotidyltransferase	Klebsiella phage vB_KpnM_BIS47	1	0.987952
KP12.peg.211	hypothetical protein	AUE23308.1	hypothetical protein Ro1_00082	Raoultella phage Ro1	1	0.993421
KP12.peg.212	hypothetical protein	YP_004893967.1	hypothetical protein PVP-SE1_gp160	Salmonella phage PVP-SE1	0.927536	0.782609
KP12.peg.213	hypothetical protein	ARB12647.1	hypothetical protein BIS47_143	Klebsiella phage vB_KpnM_BIS47	1	1
KP12.peg.214	hypothetical protein	YP_009187769.1	hypothetical protein KB57_156	Klebsiella phage vB_KpnM_KB57	1	0.985915
KP12.peg.215	hypothetical protein	YP_008857375.1	hypothetical protein X824_gp190	Escherichia phage 4MG	0.993865	0.797546
KP12.peg.216	hypothetical protein	YP_008857378.1	hypothetical protein X824_gp187	Escherichia phage 4MG	0.91129	0.733871	holin (phrog_1350)	no annotation	Gammaproteobacteria_gi_157144296_1746080_1796777	0.35	0.3636	0.013
KP12.peg.217	hypothetical protein	AZF87688.1	putative nucleotidyltransferase	Proteus phage Mydo	1	1
KP12.peg.218	hypothetical protein	YP_004893974.1	hypothetical membrane protein	Salmonella phage PVP-SE1	1	0.771429
KP12.peg.219	hypothetical protein	YP_004893975.1	hypothetical protein PVP-SE1_gp168	Salmonella phage PVP-SE1	1	0.862069
KP12.peg.220	hypothetical protein
KP12.peg.221	hypothetical protein	YP_008857384.1	hypothetical protein X824_gp181	Escherichia phage 4MG	1	0.698113
KP12.peg.222	hypothetical protein	YP_004893978.1	hypothetical protein PVP-SE1_gp171	Salmonella phage PVP-SE1	1	0.782258
KP12.peg.223	hypothetical protein	YP_004893980.1	hypothetical protein PVP-SE1_gp173	Salmonella phage PVP-SE1	0.979592	0.571429
KP12.peg.224	hypothetical protein	YP_008857388.1	hypothetical protein X824_gp177	Escherichia phage 4MG	0.974684	0.746835
KP12.peg.225	hypothetical protein	ATS93502.1	hypothetical protein P1A145kb_p102	Pectobacterium phage DU_PP_I	0.694704	0.302181
KP12.peg.226	hypothetical protein	YP_009187781.1	hypothetical protein KB57_168	Klebsiella phage vB_KpnM_KB57	0.924528	0.849057
KP12.peg.227	hypothetical protein	AZF87677.1	hypothetical protein CPT_Mydo_102	Proteus phage Mydo	1	0.97561
KP12.peg.228	hypothetical protein	AUE23292.1	hypothetical protein Ro1_00066	Raoultella phage Ro1	1	0.962963
KP12.peg.229	hypothetical protein	ARB12664.1	hypothetical protein BIS47_160	Klebsiella phage vB_KpnM_BIS47	1	1
KP12.peg.230	hypothetical protein	PLL40492.1	histidine-type phosphatase, partial	Klebsiella pneumoniae	0.942308	0.288462
KP12.peg.231	hypothetical protein	YP_009187785.1	hypothetical protein KB57_172	Klebsiella phage vB_KpnM_KB57	1	0.983516
KP12.peg.232	hypothetical protein	ARB12668.1	hypothetical protein BIS47_164	Klebsiella phage vB_KpnM_BIS47	1	0.987342
KP12.peg.233	hypothetical protein	ARB12669.1	hypothetical protein BIS47_165	Klebsiella phage vB_KpnM_BIS47	1	0.9
KP12.peg.234	hypothetical protein	AUE23288.1	hypothetical protein Ro1_00062	Raoultella phage Ro1	1	0.95
KP12.peg.235	hypothetical protein	YP_008857399.1	hypothetical protein X824_gp166	Escherichia phage 4MG	1	0.54321
KP12.peg.236	hypothetical protein	YP_008857400.1	hypothetical protein X824_gp165	Escherichia phage 4MG	0.962963	0.314815
KP12.peg.237	hypothetical protein	ARB12672.1	hypothetical protein BIS47_168	Klebsiella phage vB_KpnM_BIS47	1	0.991304
KP12.peg.238	hypothetical protein	YP_008857405.1	hypothetical protein X824_gp160	Escherichia phage 4MG	1	0.573333
KP12.peg.239	hypothetical protein	ARB12675.1	hypothetical protein BIS47_171	Klebsiella phage vB_KpnM_BIS47	0.9875	0.95
KP12.peg.240	hypothetical protein	YP_008857407.1	hypothetical protein X824_gp158	Escherichia phage 4MG	0.9	0.392857
KP12.peg.241	hypothetical protein	YP_009187794.1	hypothetical protein KB57_181	Klebsiella phage vB_KpnM_KB57	1	1
KP12.peg.242	hypothetical protein	AUE23282.1	hypothetical protein Ro1_00056	Raoultella phage Ro1	1	0.989362
KP12.peg.243	hypothetical protein	AZF87660.1	hypothetical protein CPT_Mydo_085	Proteus phage Mydo	1	0.95
KP12.peg.244	hypothetical protein	KIJ69441.1	hypothetical protein HYDPIDRAFT_24280	Hydnomerulius pinastri MD-312	0.706522	0.228261
KP12.peg.245	hypothetical protein	AZF87658.1	hypothetical protein CPT_Mydo_083	Proteus phage Mydo	0.923077	0.730769
KP12.peg.246	hypothetical protein	YP_004893904.1	hypothetical protein PVP-SE1_gp097	Salmonella phage PVP-SE1	0.265823	0.110759
KP12.peg.247	hypothetical protein
KP12.peg.248	DNA-invertase	WP_057060664.1	recombinase family protein	Enterobacter asburiae	1	0.989637
KP12.peg.249	Putative tail fiber protein	SQQ43007.1	tail fiber protein	Escherichia coli	0.980392	0.718954
KP12.peg.250	Phage tail fiber protein	WP_069335375.1	tail fiber assembly protein	Klebsiella pneumoniae	1	1
KP12.peg.251	Phage tail fiber protein	WP_126066145.1	phage tail protein	Klebsiella pneumoniae	1	0.996721
KP12.peg.252	Putative phage tail protein	WP_069335279.1	phage tail protein I	Klebsiella pneumoniae	1	1
KP12.peg.253	Baseplate assembly protein J	WP_126066144.1	MULTISPECIES: baseplate J/gp47 family protein	Enterobacteriaceae	1	0.997275
KP12.peg.254	putative bacteriophage baseplate protein	WP_097510964.1	GPW/gp25 family protein	Escherichia coli	1	0.991304
KP12.peg.255	Baseplate assembly protein V	WP_063945691.1	phage baseplate assembly protein V	Enterobacter hormaechei	1	0.988235
KP12.peg.256	Gene D protein	WP_064352616.1	phage late control D family protein	Pantoea ananatis	1	0.994859
KP12.peg.257	putative bacteriophage tail fiber protein	EIL63041.1	putative phage tail protein	Escherichia coli 541-1	1	0.985714	endolysin (phrog_380)	no annotation	Clostridia_gi_373471558	0.68	0.3542	4e-05
KP12.peg.258	Putative methyl-accepting chemotaxis protein	WP_080189882.1	phage tail protein	Salmonella enterica	1	0.996599
KP12.peg.259	Tail protein	VGB18362.1	phage tail tape measure protein	Klebsiella pneumoniae	1	0.997564	endolysin (phrog_971)	tapemeasure protein	Arthrobacter phage Immaculata	0.17	0.3245	2e-09
KP12.peg.260	hypothetical protein	WP_080189886.1	phage tail assembly protein	Salmonella enterica	1	0.990385
KP12.peg.261	hypothetical protein	WP_000215406.1	MULTISPECIES: hypothetical protein	Enterobacterales	1	1
KP12.peg.262	Putative phage tail core protein	WP_097455061.1	phage major tail tube protein	Escherichia coli	1	0.99422
KP12.peg.263	Major tail sheath protein	WP_126855502.1	MULTISPECIES: phage tail sheath subtilisin-like domain-containing protein	Enterobacteriaceae	1	0.995789
KP12.peg.264	hypothetical protein	SQI14860.1	gp12	Salmonella enterica subsp. enterica serovar Senftenberg	1	0.951807
KP12.peg.265	hypothetical protein	CDZ82253.1	Gp37 protein	Citrobacter koseri	1	0.941558
KP12.peg.266	Mu-like prophage FluMu protein gp36	SAF35671.1	Mu-like prophage FluMu protein gp36	Enterobacter roggenkampii	1	1
KP12.peg.267	putative membrane protein	WP_079916896.1	DUF2190 family protein	Salmonella enterica	1	0.966102
KP12.peg.268	Phage protein	STN25677.1	phage-like protein	Escherichia coli	1	0.996845	holin (phrog_1129)	no annotation	Clostridia_gi_548190329	0.11	0.3947	0.047
KP12.peg.269	Phage protein	WP_126855501.1	peptidase	Shigella sonnei	1	0.99726
KP12.peg.270	hypothetical protein	EFK23042.1	hypothetical protein HMPREF9530_00289	Escherichia coli MS 21-1	1	0.536585
KP12.peg.271	Phage protein	WP_020803516.1	phage virion morphogenesis protein	Klebsiella pneumoniae	1	0.986842
KP12.peg.272	Phage (Mu-like) virion morphogenesis protein	WP_061351316.1	MULTISPECIES: minor capsid protein	Enterobacteriaceae	1	0.996337
KP12.peg.273	Mu-like prophage FluMu protein gp29	WP_126855500.1	MULTISPECIES: DUF935 domain-containing protein	Enterobacteriaceae	1	1
KP12.peg.274	Phage terminase, large subunit	WP_020803527.1	MULTISPECIES: Terminase-like family protein	Enterobacteriaceae	1	0.996055
KP12.peg.275	Phage terminase, small subunit	AMO48457.1	phage Mu gp27 protein	Enterobacter sp. FY-07	1	0.994475
KP12.peg.276	Phage protein	WP_006122433.1	MULTISPECIES: hypothetical protein	Enterobacterales	1	1
KP12.peg.277	putative membrane protein	AMO48459.1	putative membrane protein	Enterobacter sp. FY-07	1	0.963636
KP12.peg.278	putative lipoprotein	WP_049041768.1	lipoprotein	Escherichia coli	1	0.930876	spanin (phrog_1403)	no annotation	Gammaproteobacteria_gi_378582795_2576_30650	1	0.9447	3e-146
KP12.peg.279	Phage lysin	WP_032438836.1	transglycosylase SLT domain-containing protein	Klebsiella pneumoniae	1	0.995833	endolysin (phrog_669)	no annotation	Gammaproteobacteria_gi_378582795_2576_30650	1	0.9792	6e-175
KP12.peg.280	Phage protein	WP_045285376.1	putative holin	Enterobacter sichuanensis	1	0.974138	holin (phrog_1528)	holin	Pseudomonas phage B3	0.87	0.3762	1e-11
KP12.peg.281	hypothetical protein	WP_045347227.1	DUF2441 domain-containing protein	Enterobacter hormaechei	1	0.989362
KP12.peg.282	Methyl-directed repair DNA adenine methylase (EC 2.1.1.72)	WP_111763633.1	MULTISPECIES: DNA adenine methylase	Enterobacteriaceae	1	0.992188
KP12.peg.283	hypothetical protein	WP_001569386.1	MULTISPECIES: hypothetical protein	Enterobacteriaceae	1	1
KP12.peg.284	hypothetical protein	WP_064783926.1	helix-turn-helix domain-containing protein	Klebsiella aerogenes	1	0.992647
KP12.peg.285	hypothetical protein	WP_048822833.1	phage-associated protein, BcepMu gp16 family	Morganella morganii	1	0.932432
KP12.peg.286	Transcriptional regulator, IclR family	WP_012905260.1	helix-turn-helix domain-containing protein	Citrobacter rodentium	1	0.970297
KP12.peg.287	Phage protein	WP_113465698.1	DUF3102 domain-containing protein	Escherichia coli	1	0.996689
KP12.peg.288	Phage transposase	KYZ99959.1	integrase	Escherichia coli	1	0.983022
KP12.peg.289	hypothetical protein	WP_045621878.1	AAA family ATPase	Enterobacter hormaechei	1	0.976804
KP12.peg.290	hypothetical protein	WP_023214064.1	MULTISPECIES: hypothetical protein	Enterobacterales	1	1
KP12.peg.291	hypothetical protein	WP_061351306.1	DUF3164 family protein	Escherichia coli	1	0.995074
KP12.peg.292	hypothetical protein	WP_069335268.1	hypothetical protein	Klebsiella pneumoniae	1	1
KP12.peg.293	hypothetical protein	WP_069335267.1	hypothetical protein	Klebsiella pneumoniae	1	1
KP12.peg.294	hypothetical protein	WP_069335266.1	hypothetical protein	Klebsiella pneumoniae	1	0.992188
KP12.peg.295	corresponds to STY1594 from Accession AL513382: Salmonella typhi CT18	WP_069335265.1	hypothetical protein	Klebsiella pneumoniae	1	1
KP12.peg.296	hypothetical protein	CDZ82288.1	prophage membrane protein	Citrobacter koseri	0.985714	0.885714
KP12.peg.297	hypothetical protein	WP_048994581.1	regulatory protein GemA	Enterobacter cloacae	1	0.985915
KP12.peg.298	DNA-binding protein rdgB	WP_097340132.1	DNA-binding protein	Escherichia coli	0.96124	0.930233
KP12.peg.299	hypothetical protein	WP_113465804.1	DUF3486 family protein	Escherichia coli	1	1
KP12.peg.300	putative bacteriophage tail protein	ANK07252.1	Phage tail protein	Escherichia coli O25b:H4	1	1
KP12.peg.301	Phage protein	WP_053887194.1	GpE family phage tail protein	Escherichia coli	1	1
KP12.peg.302	Putative phage tail protein	WP_046623533.1	phage tail assembly protein	Klebsiella pneumoniae	1	1
KP12.peg.303	probable major tail tube protein	WP_021566197.1	phage major tail tube protein	Escherichia coli	1	0.994152
KP12.peg.304	Phage tail sheath monomer	WP_046623532.1	phage tail sheath protein	Klebsiella pneumoniae	1	1
KP12.peg.305	Phage DNA invertase	WP_087831651.1	recombinase family protein	Klebsiella pneumoniae	1	1
KP12.peg.306	Tail fiber assembly protein	WP_024219226.1	tail fiber assembly protein	Escherichia coli	1	0.993151
KP12.peg.307	Phage tail fiber assembly protein @ Phage tail fiber assembly protein YcfA	WP_021531755.1	tail fiber assembly protein	Escherichia coli	1	0.995
KP12.peg.308	hypothetical protein	WP_072001714.1	phage tail protein	Klebsiella pneumoniae	1	0.9875
KP12.peg.309	Tail fiber protein	WP_046664093.1	phage tail protein	Klebsiella pneumoniae	0.995261	0.988152
KP12.peg.310	Putative phage tail protein	WP_046623755.1	phage tail protein I	Klebsiella pneumoniae	1	1
KP12.peg.311	Phage baseplate assembly protein	WP_130948776.1	baseplate assembly protein	Klebsiella pneumoniae	1	0.996689
KP12.peg.312	Phage baseplate assembly protein	WP_069345555.1	GPW/gp25 family protein	Klebsiella pneumoniae	1	0.991597
KP12.peg.313	Prophage baseplate assembly protein V	WP_032447450.1	MULTISPECIES: phage baseplate assembly protein V	Enterobacteriaceae	1	1
KP12.peg.314	Phage tail completion protein	WP_046623754.1	phage virion morphogenesis protein	Klebsiella pneumoniae	1	1
KP12.peg.315	Phage tail protein	WP_089638809.1	phage tail protein	Escherichia coli	1	0.993007
KP12.peg.316	LysC	EFW52419.1	LysC protein	Shigella dysenteriae CDC 74-1112	1	1	spanin (phrog_952)	no annotation	Gammaproteobacteria_gi_555264796_7675_33194	1	0.7719	5e-29
KP12.peg.317	Putative regulatory protein	WP_001313697.1	Rz-like lysis system protein LysB	Escherichia coli	1	0.985915	spanin (phrog_89)	no annotation	Gammaproteobacteria_gi_556507609	1	0.9789	2e-96
KP12.peg.318	putative membrane protein	WP_032447449.1	MULTISPECIES: DNZ54_00345 family protein	Enterobacteriaceae	1	1	endolysin (phrog_162)	no annotation	Gammaproteobacteria_gi_419244490_11930_45332	1	0.992	1e-83
KP12.peg.319	Prophage lysozyme (EC 3.2.1.17); Phage lysin	WP_047091245.1	lysozyme	Escherichia coli	1	0.994118	endolysin (phrog_7)	no annotation	Gammaproteobacteria_gi_386622414_1761158_1789331	1	0.9882	2e-125
KP12.peg.320	possible secretory protein	WP_001504066.1	membrane protein	Escherichia coli	1	0.985915	holin (phrog_20)	no annotation	Gammaproteobacteria_gi_452724830_0_21736	1	1	4e-49
KP12.peg.321	Phage tail protein	WP_047681888.1	tail protein X	Klebsiella pneumoniae	1	0.985075	anti-holin (phrog_126) holin (phrog_198)	no annotation no annotation	Gammaproteobacteria_gi_419380852 Gammaproteobacteria_gi_484216116_105899_115851	0.25 0.80	0.6471 0.5926	0.0007 4e-18
KP12.peg.322	Phage head completion-stabilization protein	WP_046623753.1	head completion/stabilization protein	Klebsiella pneumoniae	1	1
KP12.peg.323	Phage terminase, endonuclease subunit	WP_000059187.1	terminase endonuclease subunit	Escherichia coli	1	0.990741
KP12.peg.324	Phage major capsid protein	STI62325.1	P2 family phage major capsid protein	Escherichia coli	1	1
KP12.peg.325	Phage capsid scaffolding protein	WP_117243274.1	GPO family capsid scaffolding protein	Klebsiella pneumoniae	1	0.99639
KP12.peg.326	Phage terminase	WP_046623750.1	terminase ATPase subunit family protein	Klebsiella pneumoniae	1	1
KP12.peg.327	Phage-related capsid packaging protein	WP_046623749.1	phage portal protein	Klebsiella pneumoniae	1	1
KP12.peg.328	hypothetical protein	WP_042050668.1	MULTISPECIES: hypothetical protein	Enterobacteriaceae	1	1
KP12.peg.329	hypothetical protein	WP_046623747.1	hypothetical protein	Klebsiella pneumoniae	1	1
KP12.peg.330	hypothetical protein	WP_046623746.1	hypothetical protein	Klebsiella pneumoniae	1	1
KP12.peg.331	Phage protein	WP_000700647.1	MULTISPECIES: hypothetical protein	Enterobacteriaceae	1	1
KP12.peg.332	hypothetical protein	WP_097509516.1	DinI family protein	Escherichia coli	1	1
KP12.peg.333	Phage protein	EMI36502.1	levan regulatory domain protein	Klebsiella pneumoniae VA360	1	1
KP12.peg.334	Phage replication protein	WP_046623745.1	replication endonuclease	Klebsiella pneumoniae	1	1
KP12.peg.335	Methyl-directed repair DNA adenine methylase (EC 2.1.1.72)	SPX16896.1	site-specific DNA-methyltransferase	Escherichia coli	1	1
KP12.peg.336	Hypothetical Zinc-finger containing protein	WP_097411317.1	TraR/DksA family transcriptional regulator	Escherichia coli	1	1
KP12.peg.337	corresponds to STY3665 from Accession AL513382: Salmonella typhi CT18	WP_046623744.1	DUF2732 family protein	Klebsiella pneumoniae	1	1
KP12.peg.338	hypothetical protein	WP_032447438.1	DUF5347 domain-containing protein	Klebsiella pneumoniae	1	1
KP12.peg.339	hypothetical protein	WP_000956171.1	DUF2724 domain-containing protein	Escherichia coli	1	0.984848
KP12.peg.340	Regulatory protein CII	WP_046623743.1	MULTISPECIES: phage regulatory CII family protein	Klebsiella	1	1
KP12.peg.341	hypothetical protein	P21315.1	R7A_ECOLX RecName: Full=Putative uncharacterized protein ORFA in retron EC67		1	1
KP12.peg.342	Repressor protein	VFZ52233.1	repressor protein	Klebsiella pneumoniae	1	0.994949
KP12.peg.343	Chromosome segregation ATPase	WP_001084070.1	DUF4041 domain-containing protein	Escherichia coli	1	0.998208
KP12.peg.344	Phage integrase	ANK06214.1	int	Escherichia coli O25b:H4	1	1
KP12.peg.345	Prophage P2 OGR protein	RRF48337.1	transcriptional regulator	Klebsiella pneumoniae	1	1
KP12.peg.346	putative regulator of late gene expression	WP_102024633.1	phage late control D family protein	Klebsiella pneumoniae	1	0.997268
KP12.peg.347	Putative phage tail protein	WP_097769188.1	phage tail protein	Escherichia coli	1	0.987578
KP12.peg.348	putative bacteriophage tail protein	WP_112034330.1	phage tail tape measure protein	Escherichia coli	1	0.997382	endolysin (phrog_971)	tape measure protein	Mycobacterium phage LastHope	0.31	0.2901	7e-05
KP12.peg.349	putative bacteriophage tail protein	KKJ16474.1	membrane protein TolA	Klebsiella pneumoniae HE12	1	1
KP12.peg.350	hypothetical protein	VGB03636.1	protein UmuD-like protein	Klebsiella pneumoniae	1	0.942857
KP12.peg.351	hypothetical protein	WP_073511698.1	hypothetical protein	Klebsiella pneumoniae	1	1
KP12.peg.352	hypothetical protein	WP_099203413.1	GNAT family N-acetyltransferase	Miniphocibacter massiliensis	0.925373	0.328358
KP12.peg.353	hypothetical protein	WP_073511699.1	MULTISPECIES: hypothetical protein	Klebsiella/Raoultella group	1	0.971831
KP12.peg.354	hypothetical protein	OKB44850.1	hypothetical protein A9F11_09930	Klebsiella pneumoniae	1	0.980769
KP12.peg.355	hypothetical protein	WP_126066125.1	hypothetical protein	Klebsiella pneumoniae	0.875445	0.850534
KP12.peg.356	hypothetical protein	OKB44849.1	hypothetical protein A9F11_09925	Klebsiella pneumoniae	0.705882	0.656863
KP12.peg.357	hypothetical protein	AUE23419.1	putative colanic acid biosynthesis protein	Raoultella phage Ro1	0.984	0.832
KP12.peg.358	hypothetical protein	SSN64516.1	Phage T7 tail fibre protein	Klebsiella pneumoniae	1	0.928571
KP12.peg.359	hypothetical protein	AUE23419.1	putative colanic acid biosynthesis protein	Raoultella phage Ro1	1	0.907407
KP12.peg.360	hypothetical protein	SVL33460.1	Uncharacterised protein	Klebsiella pneumoniae	0.892857	0.839286
KP12.peg.361	hypothetical protein	SSM14507.1	Uncharacterised protein	Klebsiella pneumoniae	0.993103	0.962069
KP12.peg.362	Phage tail fiber protein	SAX98042.1	Uncharacterised protein	Klebsiella pneumoniae	1	0.991892
KP12.peg.363	Mobile element protein	WP_102007057.1	DUF2612 domain-containing protein	Klebsiella quasipneumoniae	1	0.994872
KP12.peg.364	hypothetical protein	QBP28575.1	baseplate J superfamily protein	Klebsiella phage ST899-OXA48phi17.1	1	0.985075
KP12.peg.365	Phage protein	WP_109213824.1	MULTISPECIES: baseplate J/gp47 family protein	Klebsiella	0.985507	0.985507
KP12.peg.366	hypothetical protein	WP_020958143.1	MULTISPECIES: hypothetical protein	Klebsiella/Raoultella group	1	1
KP12.peg.367	hypothetical protein	VGK99830.1	regulatory protein	Klebsiella pneumoniae	1	0.947368
KP12.peg.368	KilA protein	PNQ12343.1	hypothetical protein A9R11_21925	Klebsiella pneumoniae	1	1
KP12.peg.369	Phage Rha protein	PNQ12342.1	hypothetical protein A9R11_21920	Klebsiella pneumoniae	0.819383	0.806167
KP12.peg.370	hypothetical protein	WP_064351673.1	Arc family DNA-binding protein	Klebsiella oxytoca	1	0.964912
KP12.peg.371	hypothetical protein	WP_087836382.1	Arc family DNA-binding protein	Klebsiella pneumoniae	1	0.991667
KP12.peg.372	hypothetical protein	WP_004177052.1	hypothetical protein	Klebsiella pneumoniae	1	1
KP12.peg.373	hypothetical protein	WP_128317917.1	zinc ribbon domain-containing protein	Klebsiella pneumoniae	0.968254	0.84127
KP12.peg.374	Phage-related protein	STU25610.1	putative bacteriophage protein	Klebsiella pneumoniae	0.984694	0.933673
KP12.peg.375	hypothetical protein	WP_071646971.1	MULTISPECIES: hypothetical protein	Enterobacteriaceae	0.992032	0.992032
KP12.peg.376	hypothetical protein	WP_004177055.1	MULTISPECIES: hypothetical protein	Klebsiella/Raoultella group	1	1
KP12.peg.377	hypothetical protein	WP_004196852.1	MULTISPECIES: hypothetical protein	Klebsiella	0.992806	0.992806
KP12.peg.378	hypothetical protein; Some similarities with the central region of structural lytic transglycosylase	SYV58430.1	transglycosylase SLT domain-containing protein	Klebsiella pneumoniae	1	0.983333	endolysin (phrog_669)	no annotation	Gammaproteobacteria_gi_424814860	0.92	0.4583	3e-45
KP12.peg.379	Membrane-bound lytic murein transglycosylase D precursor (EC 3.2.1.-)	PNQ12333.1	transglycosylase	Klebsiella pneumoniae	0.99734	0.99734
KP12.peg.380	FIG00460725: hypothetical protein	WP_019724822.1	MULTISPECIES: hypothetical protein	Enterobacteriaceae	1	1
KP12.peg.381	Phage protein	WP_049088371.1	MULTISPECIES: hypothetical protein	Enterobacteriaceae	1	1
KP12.peg.382	hypothetical protein	WP_048283209.1	KilA-N domain-containing protein	Pluralibacter gergoviae	1	0.938017
KP12.peg.383	FIG00466839: hypothetical protein	WP_049088366.1	MULTISPECIES: hypothetical protein	Klebsiella	1	1
KP12.peg.384	hypothetical protein	WP_126066132.1	DUF3383 domain-containing protein	Klebsiella pneumoniae	1	1
KP12.peg.385	FIG00458318: hypothetical protein	WP_047693737.1	hypothetical protein	Klebsiella pneumoniae	1	1
KP12.peg.386	Phage protein	WP_060613554.1	hypothetical protein	Klebsiella pneumoniae	1	1
KP12.peg.387	Phage protein	WP_126066133.1	hypothetical protein	Klebsiella pneumoniae	1	1
KP12.peg.388	hypothetical protein	WP_117245525.1	DUF4054 domain-containing protein	Klebsiella pneumoniae	1	0.993197
KP12.peg.389	hypothetical protein	WP_126066134.1	hypothetical protein	Klebsiella pneumoniae	1	1
KP12.peg.390	hypothetical protein	WP_110236448.1	MULTISPECIES: DUF2184 domain-containing protein	Klebsiella variicola	1	0.997101
KP12.peg.391	hypothetical protein	WP_004196856.1	MULTISPECIES: hypothetical protein	Klebsiella	1	1
KP12.peg.392	hypothetical protein	WP_004177067.1	DUF2213 domain-containing protein	Klebsiella pneumoniae	1	0.996575
KP12.peg.393	Phage protein	WP_064291587.1	DUF2213 domain-containing protein	Klebsiella pneumoniae	0.969072	0.835052
KP12.peg.394	Plasmid-related protein	PNQ12320.1	phage head morphogenesis protein	Klebsiella pneumoniae	1	1
KP12.peg.395	Phage protein	WP_071009953.1	DUF1073 domain-containing protein	Klebsiella pneumoniae	1	1
KP12.peg.396	hypothetical protein	WP_126066136.1	phage terminase large subunit	Klebsiella pneumoniae	1	1
KP12.peg.397	hypothetical protein	WP_102046918.1	DUF2280 domain-containing protein	Klebsiella pneumoniae	0.952663	0.952663

## Sheet: TableS4
TABLE S4. Representative core, accessory, unique sequences of pan-genome analysis of bacteriophage KP1 and its closely related phages of Myoviridae family
Three tables show lists of representative core, accessory, and unique protein sequences in the pangenome of KP1-related phages.
The 'Sequence No.' column indicates the sequence number in each table.
The 'Strain' column indicates Klebsiella phage origin of each sequence
The 'Protein ID', 'Start', 'End', 'Strand' and 'Product' columns indicate the protein ID, gene start position, gene end position, strand direction, and its protein function as annotated in Genbank file, respectively.
Representative sequences for core genome
Sequence No.	Strain	Protein ID	Start	End	Strand	Product
1	Klebsiella phage JD18	YP_009190728.1	69428	71395	+	hypothetical protein
2	Klebsiella phage JD18	YP_009190848.1	159536	161374	-	DNA topoisomerase subunit
3	Klebsiella phage JD18	YP_009190609.1	15737	16699	-	AAA family ATPase
4	Klebsiella phage JD18	YP_009190768.1	109489	110415	+	baseplate subunit
5	Klebsiella phage JD18	YP_009190737.1	83105	83881	+	hypothetical protein
6	Klebsiella phage JD18	YP_009190720.1	63593	64330	-	hypothetical protein
7	Klebsiella phage JD18	YP_009190814.1	134898	135560	-	helicase loading protein
8	Klebsiella phage JD18	YP_009190721.1	64335	64949	-	hypothetical protein
9	Klebsiella phage JD18	YP_009190693.1	51719	52198	-	hypothetical protein
10	Klebsiella phage JD18	YP_009190855.1	163329	163769	-	hypothetical protein
11	Klebsiella phage JD18	YP_009190745.1	91589	92014	+	hypothetical protein
12	Klebsiella phage JD18	YP_009190665.1	40651	41073	-	hypothetical protein
13	Klebsiella phage JD18	YP_009190799.1	125754	126170	-	endonuclease II
14	Klebsiella phage JD18	YP_009190780.1	117071	117430	-	hypothetical protein
15	Klebsiella phage JD18	YP_009190832.1	150453	150794	-	hypothetical protein
16	Klebsiella phage JD18	YP_009190795.1	123412	123699	-	hypothetical protein
17	Klebsiella phage JD18	YP_009190675.1	44076	44363	-	hypothetical protein
18	Klebsiella phage JD18	YP_009190824.1	148128	148400	-	hypothetical protein
19	Klebsiella phage JD18	YP_009190650.1	33428	33688	-	hypothetical protein
20	Klebsiella phage JD18	YP_009190620.1	22911	23141	-	hypothetical protein
21	Klebsiella phage JD18	YP_009190624.1	24248	24472	-	hypothetical protein
22	Klebsiella phage JD18	YP_009190793.1	122693	122905	-	hypothetical protein
23	Klebsiella phage JD18	YP_009190591.1	3859	4050	+	hypothetical protein
24	Klebsiella phage JD18	YP_009190642.1	31231	31401	-	hypothetical protein
25	Klebsiella phage PKO111	YP_009289428.1	30266	32239	+	tail sheath protein
26	Klebsiella phage PKO111	YP_009289412.1	10075	11805	+	base plate hub subunit and tail lysozyme
27	Klebsiella phage PKO111	YP_009289510.1	87711	89150	+	helicase
28	Klebsiella phage PKO111	YP_009289417.1	17651	18676	+	baseplate wedge subunit
29	Klebsiella phage PKO111	YP_009289495.1	74590	75612	+	recombination endonuclease subunit
30	Klebsiella phage PKO111	YP_009289463.1	55067	56077	+	nucleotidyltransferase
31	Klebsiella phage PKO111	YP_009289423.1	25323	26264	+	head completion protein
32	Klebsiella phage PKO111	YP_009289549.1	127876	128802	+	RnaseH
33	Klebsiella phage PKO111	YP_009289583.1	148543	149397	+	hypothetical protein
34	Klebsiella phage PKO111	YP_009289507.1	85019	85855	+	beta-glucosyl-HMC-alpha-glucosyl-transferase
35	Klebsiella phage PKO111	YP_009289409.1	8114	8941	-	DNA end protector protein
36	Klebsiella phage PKO111	YP_009289420.1	21480	22151	+	baseplate wedge subunit and tail pin
37	Klebsiella phage PKO111	YP_009289593.1	160001	160630	+	baseplate hub subunit
38	Klebsiella phage PKO111	YP_009289450.1	48298	48843	+	hypothetical protein
39	Klebsiella phage PKO111	YP_009289517.1	94535	95056	+	dCTPase
40	Klebsiella phage PKO111	YP_009289440.1	43332	43784	+	nudix hydrolase
41	Klebsiella phage PKO111	YP_009289410.1	8941	9390	-	head completion protein
42	Klebsiella phage PKO111	YP_009289539.1	114240	114665	+	hypothetical protein
43	Klebsiella phage PKO111	YP_009289452.1	49160	49552	+	hypothetical protein
44	Klebsiella phage PKO111	YP_009289478.1	64492	64881	+	hypothetical protein
45	Klebsiella phage PKO111	YP_009289502.1	80178	80549	+	translational repressor protein
46	Klebsiella phage PKO111	YP_009289404.1	5109	5459	-	hypothetical protein
47	Klebsiella phage PKO111	YP_009289484.1	69074	69376	+	glutaredoxin
48	Klebsiella phage PKO111	YP_009289572.1	143646	143930	+	hypothetical protein
49	Klebsiella phage PKO111	YP_009289488.1	71093	71371	+	hypothetical protein
50	Klebsiella phage PKO111	YP_009289541.1	115655	115921	+	hypothetical protein
51	Klebsiella phage PKO111	YP_009289597.1	161753	161995	-	hypothetical protein
52	Klebsiella phage PKO111	YP_009289579.1	146472	146678	+	hypothetical protein
53	Klebsiella phage PKO111	YP_009289529.1	102166	102348	+	hypothetical protein
54	Klebsiella phage vB_KpnM_KpV477	YP_009288925.1	148841	152686	+	putative long tail fiber proximal subunit
55	Klebsiella phage vB_KpnM_KpV477	YP_009288842.1	84364	87462	+	putative baseplate wedge initiator
56	Klebsiella phage vB_KpnM_KpV477	YP_009288678.1	735	3080	-	putative rIIA protein
57	Klebsiella phage vB_KpnM_KpV477	YP_009288845.1	89458	91281	+	tail protein
58	Klebsiella phage vB_KpnM_KpV477	YP_009288848.1	93303	95069	+	putative fibritin neck whiskers protein
59	Klebsiella phage vB_KpnM_KpV477	YP_009288862.1	107067	108626	+	putative major head protein
60	Klebsiella phage vB_KpnM_KpV477	YP_009288881.1	122252	123304	+	baseplate tail-tube junction protein
61	Klebsiella phage vB_KpnM_KpV477	YP_009288764.1	46941	47729	-	hypothetical protein
62	Klebsiella phage vB_KpnM_KpV477	YP_009288789.1	56658	57257	-	thymidine kinase
63	Klebsiella phage vB_KpnM_KpV477	YP_009288810.1	65302	65895	-	hypothetical protein
64	Klebsiella phage vB_KpnM_KpV477	YP_009288950.1	167414	168001	-	putative endonuclease IV
65	Klebsiella phage vB_KpnM_KpV477	YP_009288900.1	132975	133544	-	deoxycytidylate deaminase
66	Klebsiella phage vB_KpnM_KpV477	YP_009288723.1	27790	28359	-	putative DNA polymerase clamp loader subunit
67	Klebsiella phage vB_KpnM_KpV477	YP_009288879.1	119985	120512	+	putative baseplate hub distal subunit
68	Klebsiella phage vB_KpnM_KpV477	YP_009288853.1	98278	98787	+	small terminase
69	Klebsiella phage vB_KpnM_KpV477	YP_009288791.1	57449	57916	-	hypothetical protein
70	Klebsiella phage vB_KpnM_KpV477	YP_009288720.1	24108	24554	-	hypothetical protein
71	Klebsiella phage vB_KpnM_KpV477	YP_009288874.1	116570	116986	-	recombination mediator protein UvsY
72	Klebsiella phage vB_KpnM_KpV477	YP_009288726.1	30104	30481	-	RNA polymerase-binding protein RpbA
73	Klebsiella phage vB_KpnM_KpV477	YP_009288797.1	59990	60352	-	hypothetical protein
74	Klebsiella phage vB_KpnM_KpV477	YP_009288908.1	136308	136661	-	putative i-spanin
75	Klebsiella phage vB_KpnM_KpV477	YP_009288770.1	49065	49403	-	hypothetical protein
76	Klebsiella phage vB_KpnM_KpV477	YP_009288793.1	58314	58634	-	putative valyl-tRNA synthetase modifier
77	Klebsiella phage vB_KpnM_KpV477	YP_009288733.1	35173	35475	-	DUF2654 domain-containing protein
78	Klebsiella phage vB_KpnM_KpV477	YP_009288919.1	145250	145507	-	hypothetical protein
79	Klebsiella phage vB_KpnM_KpV477	YP_009288699.1	12995	13231	-	hypothetical protein
80	Klebsiella phage vB_KpnM_KpV477	YP_009288868.1	112279	112506	-	putative DNA primase-helicase subunit
81	Klebsiella phage vB_KpnM_KpV477	YP_009288890.1	129695	129895	-	hypothetical protein
82	Klebsiella phage vB_KpnM_KpV477	YP_009288698.1	12726	12917	-	hypothetical protein
83	Klebsiella phage vB_KpnM_KpV477	YP_009288743.1	38198	38386	-	hypothetical protein
84	Klebsiella phage KPV15	YP_010089345.1	31759	34467	-	DNA polymerase
85	Klebsiella phage KPV15	YP_010089557.1	147124	149370	-	ribonucleotide reductase of class Ia (aerobic) alpha subunit
86	Klebsiella phage KPV15	YP_010089379.1	48333	50171	-	ribonucleotide reductase of class III (anaerobic) large subunit
87	Klebsiella phage KPV15	YP_010089504.1	117512	118519	-	RNA ligase
88	Klebsiella phage KPV15	YP_010089547.1	141527	142426	-	3'-phosphatase, 5'-polynucleotide kinase
89	Klebsiella phage KPV15	YP_010089350.1	36702	37403	-	sliding clamp DNA polymerase accessory protein
90	Klebsiella phage KPV15	YP_010089319.1	17740	18429	-	exonuclease A
91	Klebsiella phage KPV15	YP_010089292.1	3350	3994	-	transcriptional regulator of middle promoters
92	Klebsiella phage KPV15	YP_010089433.1	70087	70578	-	hypothetical protein
93	Klebsiella phage KPV15	YP_010089461.1	83566	84021	-	hypothetical protein
94	Klebsiella phage KPV15	YP_010089313.1	16129	16464	-	hypothetical protein
95	Klebsiella phage KPV15	YP_010089560.1	150734	151051	-	hypothetical protein
96	Klebsiella phage KPV15	YP_010089322.1	20011	20325	-	hypothetical protein
97	Klebsiella phage KPV15	YP_010089541.1	139586	139894	-	tail fibers protein
98	Klebsiella phage KPV15	YP_010089471.1	89793	90095	+	phospholipase
99	Klebsiella phage KPV15	YP_010089564.1	152046	152324	-	hypothetical protein
100	Klebsiella phage KPV15	YP_010089389.1	52582	52851	-	thioredoxin
101	Klebsiella phage KPV15	YP_010089496.1	111849	112073	+	prohead core protein
102	Klebsiella phage KPV15	YP_010089352.1	37827	38021	-	hypothetical protein
103	Klebsiella phage Mineola	YP_010096023.1	28249	29931	-	endonuclease subunit
104	Klebsiella phage Mineola	YP_010096148.1	98775	100343	+	portal vertex protein
105	Klebsiella phage Mineola	YP_010096243.1	162301	163689	-	DNA topoisomerase II medium subunit
106	Klebsiella phage Mineola	YP_010095992.1	9162	10493	-	DNA helicase
107	Klebsiella phage Mineola	YP_010096025.1	31021	32271	-	alpha glucosyl transferase
108	Klebsiella phage Mineola	YP_010096208.1	136747	137967	-	ribonucleoside-diphosphate reductase subunit beta
109	Klebsiella phage Mineola	YP_010096206.1	135158	136309	-	RNA ligase A
110	Klebsiella phage Mineola	YP_010095976.1	18	929	-	rIIB protector from prophage-induced early lysis
111	Klebsiella phage Mineola	YP_010096136.1	84550	85461	+	baseplate wedge tail fiber connector
112	Klebsiella phage Mineola	YP_010096143.1	92898	93722	+	tail sheath stabilizer and completion protein
113	Klebsiella phage Mineola	YP_010096162.1	109985	110779	-	inhibitor of prohead protease
114	Klebsiella phage Mineola	YP_010095995.1	11640	12329	-	ADP-ribosylase
115	Klebsiella phage Mineola	YP_010096095.1	58537	59070	-	hypothetical protein
116	Klebsiella phage Mineola	YP_010096202.1	133454	133939	-	hypothetical protein
117	Klebsiella phage Mineola	YP_010096167.1	113295	113705	-	baseplate wedge subunit
118	Klebsiella phage Mineola	YP_010096078.1	52431	52817	-	hypothetical protein
119	Klebsiella phage Mineola	YP_010096238.1	160247	160549	-	hypothetical protein
120	Klebsiella phage Mineola	YP_010096006.1	15987	16280	-	spackle periplasmic protein
121	Klebsiella phage Mineola	YP_010096108.1	63966	64256	-	hypothetical protein
122	Klebsiella phage Mineola	YP_010095987.1	7301	7576	-	modifier of suppressor trnas
123	Klebsiella phage Mineola	YP_010096057.1	44342	44608	-	hypothetical protein
124	Klebsiella phage Mineola	YP_010096076.1	51480	51746	-	hypothetical protein
125	Klebsiella phage Mineola	YP_010096192.1	129663	129911	-	lysis inhibition accessory protein
126	Klebsiella phage Mineola	YP_010096198.1	131827	132063	-	hypothetical protein
127	Klebsiella phage KP179	YP_010098489.1	34944	37070	+	RNA polymerase-ADP-ribosyltransferase Alt
128	Klebsiella phage KP179	YP_010098493.1	39422	41155	-	baseplate hub
129	Klebsiella phage KP179	YP_010098502.1	45591	47093	-	DNA helicase
130	Klebsiella phage KP179	YP_010098487.1	33244	34716	+	DNA ligase
131	Klebsiella phage KP179	YP_010098646.1	133128	134303	+	recombination protein
132	Klebsiella phage KP179	YP_010098495.1	41651	42793	-	baseplate hub subunit
133	Klebsiella phage KP179	YP_010098444.1	5625	6761	-	hinge connector of long tail fiber, proximal connector
134	Klebsiella phage KP179	YP_010098653.1	137125	138147	+	DNA primase / DNA helicase
135	Klebsiella phage KP179	YP_010098587.1	103958	104935	+	thioredoxin
136	Klebsiella phage KP179	YP_010098450.1	13504	14421	+	single stranded DNA-binding protein
137	Klebsiella phage KP179	YP_010098496.1	42790	43548	-	baseplate protein
138	Klebsiella phage KP179	YP_010098580.1	100992	101492	+	hypothetical protein
139	Klebsiella phage KP179	YP_010098610.1	112644	113117	+	endonuclease VII
140	Klebsiella phage KP179	YP_010098613.1	115129	115599	+	ribonucleotide reductase of class III (anaerobic), activating protein
141	Klebsiella phage KP179	YP_010098563.1	94866	95324	+	endoribonuclease
142	Klebsiella phage KP179	YP_010098686.1	156123	156578	+	naphthalene 1,2-dioxygenase/nucleoid disruption protein
143	Klebsiella phage KP179	YP_010098608.1	111854	112306	+	protease inhibitor
144	Klebsiella phage KP179	YP_010098477.1	29066	29389	+	capsid assembly chaperone
145	Klebsiella phage KP179	YP_010098559.1	93513	93824	+	hypothetical protein
146	Klebsiella phage KP179	YP_010098679.1	152422	152718	+	hypothetical protein
147	Klebsiella phage KP179	YP_010098562.1	94521	94802	+	hypothetical protein
148	Klebsiella phage KP179	YP_010098581.1	101482	101706	+	hypothetical protein
149	Klebsiella phage KP179	YP_010098573.1	98743	98955	+	hypothetical protein
150	Klebsiella phage KP179	YP_010098604.1	110941	111153	+	hypothetical protein
151	Klebsiella phage KP179	YP_010098660.1	140106	140294	+	molybdenum ABC transporter
152	Klebsiella phage KP179	YP_010098542.1	85271	85450	+	hypothetical protein
153	Klebsiella phage KP179	YP_010098500.1	45125	45292	+	DUF2685 domain-containing protein
154	Klebsiella phage KP179	YP_010098652.1	136918	137085	+	major capsid protein
155	KP1	KP1.peg.157	84999	86837	+	hypothetical protein
156	KP1	KP1.peg.172	98821	100227	-	hypothetical protein
157	KP1	KP1.peg.151	78750	80096	+	Phage straight tail fiber (short tail fiber) (T4-like gp12)
158	KP1	KP1.peg.166	94939	96219	+	hypothetical protein
159	KP1	KP1.peg.222	131553	132428	-	Thymidylate synthase (EC 2.1.1.45)
160	KP1	KP1.peg.164	92465	93277	+	hypothetical protein
161	KP1	KP1.peg.21	10270	11004	-	Putative thymidylate synthase or dCMP hydroxymethylase (ACLAME 273)
162	KP1	KP1.peg.239	143567	144259	+	Phage tail fiber protein (long tail fiber)
163	KP1	KP1.peg.163	91782	92432	+	Phage prohead assembly (scaffolding) protein
164	KP1	KP1.peg.141	66031	66669	+	Phage baseplate wedge subunit (T4-like gp53)
165	KP1	KP1.peg.224	132722	133321	-	Dihydrofolate reductase (EC 1.5.1.3)
166	KP1	KP1.peg.39	23063	23611	-	T4-like phage RNA polymerase sigma factor for late transcription
167	KP1	KP1.peg.214	124840	125349	-	inhibitor of host transcription
168	KP1	KP1.peg.143	68399	68902	+	hypothetical protein
169	KP1	KP1.peg.110	51204	51698	-	T4-like phage baseplate hub + tail lysozyme
170	KP1	KP1.peg.159	88972	89463	+	Phage tail fibers
171	KP1	KP1.peg.90	43319	43807	-	hypothetical protein
172	KP1	KP1.peg.17	7591	7941	-	Phage capsid and scaffold
173	KP1	KP1.peg.206	121737	122081	-	hypothetical protein
174	KP1	KP1.peg.45	24934	25266	-	Phage protein
175	KP1	KP1.peg.194	116591	116869	-	hypothetical protein
176	KP1	KP1.peg.235	137242	137514	-	DsbA dsDNA binding protein
177	KP1	KP1.peg.190	114939	115145	-	hypothetical protein
178	KP1	KP1.peg.22	11013	11219	-	Phage immunity
179	KP1	KP1.peg.36	22370	22567	-	hypothetical protein
Representative sequences for accessory genome
Sequence No.	Strain	Protein ID	Start	End	Strand	Product
1	Klebsiella phage JD18	YP_009190667.1	41266	41847	-	hypothetical protein
2	Klebsiella phage JD18	YP_009190692.1	51065	51637	-	hypothetical protein
3	Klebsiella phage JD18	YP_009190750.1	96482	97030	-	hypothetical protein
4	Klebsiella phage JD18	YP_009190706.1	57656	58105	-	hypothetical protein
5	Klebsiella phage JD18	YP_009190677.1	44634	45017	-	hypothetical protein
6	Klebsiella phage JD18	YP_009190849.1	161405	161773	-	hypothetical protein
7	Klebsiella phage JD18	YP_009190631.1	26305	26646	-	hypothetical protein
8	Klebsiella phage JD18	YP_009190691.1	50567	50872	-	hypothetical protein
9	Klebsiella phage JD18	YP_009190699.1	54041	54337	-	hypothetical protein
10	Klebsiella phage JD18	YP_009190622.1	23740	23985	-	hypothetical protein
11	Klebsiella phage JD18	YP_009190841.1	154735	154974	-	hypothetical protein
12	Klebsiella phage JD18	YP_009190709.1	59015	59239	-	hypothetical protein
13	Klebsiella phage JD18	YP_009190811.1	133265	133486	-	hypothetical protein
14	Klebsiella phage JD18	YP_009190775.1	115680	115889	-	hypothetical protein
15	Klebsiella phage JD18	YP_009190787.1	120164	120364	-	hypothetical protein
16	Klebsiella phage JD18	YP_009190831.1	150277	150456	-	hypothetical protein
17	Klebsiella phage JD18	YP_009190646.1	32113	32286	-	hypothetical protein
18	Klebsiella phage JD18	YP_009190807.1	131915	132079	-	hypothetical protein
19	Klebsiella phage PKO111	YP_009289515.1	91790	93277	+	hypothetical protein
20	Klebsiella phage PKO111	YP_009289561.1	134743	135474	-	endonuclease I-Tevi
21	Klebsiella phage PKO111	YP_009289403.1	1018	1575	-	hypothetical protein
22	Klebsiella phage PKO111	YP_009289544.1	116963	117490	-	hypothetical protein
23	Klebsiella phage PKO111	YP_009289516.1	93264	93725	+	hypothetical protein
24	Klebsiella phage PKO111	YP_009289472.1	62598	62933	+	hypothetical protein
25	Klebsiella phage vB_KpnM_KpV477	YP_009288928.1	154540	159171	+	putative L-shaped tail fiber protein
26	Klebsiella phage vB_KpnM_KpV477	YP_009288930.1	159781	160437	+	putative holin
27	Klebsiella phage vB_KpnM_KpV477	YP_009288822.1	70599	70967	-	hypothetical protein
28	Klebsiella phage vB_KpnM_KpV477	YP_009288686.1	6610	6975	-	hypothetical protein
29	Klebsiella phage vB_KpnM_KpV477	YP_009288808.1	64314	64676	-	hypothetical protein
30	Klebsiella phage vB_KpnM_KpV477	YP_009288867.1	111953	112282	-	hypothetical protein
31	Klebsiella phage vB_KpnM_KpV477	YP_009288933.1	161041	161367	-	hypothetical protein
32	Klebsiella phage vB_KpnM_KpV477	YP_009288803.1	62703	63011	-	hypothetical protein
33	Klebsiella phage vB_KpnM_KpV477	YP_009288934.1	161364	161642	-	hypothetical protein
34	Klebsiella phage vB_KpnM_KpV477	YP_009288812.1	66139	66402	-	hypothetical protein
35	Klebsiella phage vB_KpnM_KpV477	YP_009288742.1	37959	38201	-	hypothetical protein
36	Klebsiella phage vB_KpnM_KpV477	YP_009288774.2	50969	51208	-	hypothetical protein
37	Klebsiella phage vB_KpnM_KpV477	YP_009288805.1	63462	63698	-	hypothetical protein
38	Klebsiella phage vB_KpnM_KpV477	YP_009288716.1	22067	22288	-	hypothetical protein
39	Klebsiella phage vB_KpnM_KpV477	YP_009288775.1	51205	51426	-	hypothetical protein
40	Klebsiella phage vB_KpnM_KpV477	YP_009288788.1	56483	56680	-	hypothetical protein
41	Klebsiella phage vB_KpnM_KpV477	YP_009288790.1	57257	57424	-	hypothetical protein
42	Klebsiella phage vB_KpnM_KpV477	YP_009288823.1	70964	71116	-	hypothetical protein
43	Klebsiella phage vB_KpnM_KpV477	YP_009288944.1	165821	165961	-	hypothetical protein
44	Klebsiella phage KPV15	YP_010089300.1	7287	8078	-	DNA adenine methylase
45	Klebsiella phage KPV15	YP_010089326.1	22109	22618	-	hypothetical protein
46	Klebsiella phage KPV15	YP_010089387.1	52108	52404	-	hypothetical protein
47	Klebsiella phage KPV15	YP_010089378.1	48128	48361	-	hypothetical protein
48	Klebsiella phage KPV15	YP_010089446.1	76203	76430	-	hypothetical protein
49	Klebsiella phage KPV15	YP_010089400.1	57343	57555	-	hypothetical protein
50	Klebsiella phage KPV15	YP_010089310.1	15339	15548	-	hypothetical protein
51	Klebsiella phage KPV15	YP_010089346.1	34560	34760	-	hypothetical protein
52	Klebsiella phage KPV15	YP_010089458.1	82777	82956	-	hypothetical protein
53	Klebsiella phage KPV15	YP_010089527.1	133714	133893	-	hypothetical protein
54	Klebsiella phage KPV15	YP_010089318.1	17573	17740	-	hypothetical protein
55	Klebsiella phage KPV15	YP_010089421.1	65990	66124	-	hypothetical protein
56	Klebsiella phage KPV15	YP_010089375.1	47578	47712	-	hypothetical protein
57	Klebsiella phage Mineola	YP_010096109.1	64452	64985	-	hypothetical protein
58	Klebsiella phage Mineola	YP_010096187.1	127593	128081	-	hypothetical protein
59	Klebsiella phage Mineola	YP_010096045.1	39827	40135	-	hypothetical protein
60	Klebsiella phage Mineola	YP_010096223.1	146186	146485	-	late promoter transcription accessory protein
61	Klebsiella phage Mineola	YP_010096052.1	41694	41984	-	hypothetical protein
62	Klebsiella phage Mineola	YP_010096114.1	67282	67551	-	hypothetical protein
63	Klebsiella phage Mineola	YP_010096026.1	32287	32544	-	hypothetical protein
64	Klebsiella phage Mineola	YP_010095979.1	3312	3560	-	hypothetical protein
65	Klebsiella phage Mineola	YP_010096124.1	72335	72571	-	hypothetical protein
66	Klebsiella phage Mineola	YP_010096007.1	16346	16579	-	hypothetical protein
67	Klebsiella phage Mineola	YP_010096122.1	71570	71794	-	hypothetical protein
68	Klebsiella phage Mineola	YP_010096247.1	164605	164796	-	hypothetical protein
69	Klebsiella phage Mineola	YP_010095980.1	3601	3753	-	hypothetical protein
70	Klebsiella phage Mineola	YP_010096064.1	46374	46520	-	hypothetical protein
71	Klebsiella phage Mineola	YP_010096248.1	164807	164947	-	hypothetical protein
72	Klebsiella phage Mineola	YP_010096236.1	159938	160063	-	hypothetical protein
73	Klebsiella phage KP179	YP_010098442.1	735	4907	-	L-shaped tail fiber protein
74	Klebsiella phage KP179	YP_010098449.1	12838	13500	+	homing endonuclease
75	Klebsiella phage KP179	YP_010098600.1	109782	110294	+	hypothetical protein
76	Klebsiella phage KP179	YP_010098589.1	105121	105546	+	hypothetical protein
77	Klebsiella phage KP179	YP_010098552.1	89831	90157	+	hypothetical protein
78	Klebsiella phage KP179	YP_010098455.1	15850	16170	+	hypothetical protein
79	Klebsiella phage KP179	YP_010098598.1	109142	109456	+	hypothetical protein
80	Klebsiella phage KP179	YP_010098621.1	117485	117769	+	hypothetical protein
81	Klebsiella phage KP179	YP_010098690.1	158646	158909	+	hypothetical protein
82	Klebsiella phage KP179	YP_010098620.1	117235	117492	+	hypothetical protein
83	Klebsiella phage KP179	YP_010098507.1	49817	50074	+	hypothetical protein
84	Klebsiella phage KP179	YP_010098579.1	100762	100992	+	hypothetical protein
85	Klebsiella phage KP179	YP_010098651.1	136687	136905	+	hypothetical protein
86	Klebsiella phage KP179	YP_010098586.1	103665	103880	+	hypothetical protein
87	Klebsiella phage KP179	YP_010098615.1	115717	115929	+	hypothetical protein
88	Klebsiella phage KP179	YP_010098593.1	106570	106734	+	hypothetical protein
89	Klebsiella phage KP179	YP_010098607.1	111712	111870	+	hypothetical protein
90	Klebsiella phage KP179	YP_010098656.1	138946	139083	+	hypothetical protein
91	KP1	KP1.peg.67	33893	34867	-	hypothetical protein
92	KP1	KP1.peg.2	359	1117	-	Phage anti-termination
93	KP1	KP1.peg.117	53697	54287	-	hypothetical protein
94	KP1	KP1.peg.198	118330	118842	-	hypothetical protein
95	KP1	KP1.peg.195	116882	117370	-	hypothetical protein
96	KP1	KP1.peg.241	148699	149103	+	hypothetical protein
97	KP1	KP1.peg.199	118883	119251	-	hypothetical protein
98	KP1	KP1.peg.229	134310	134675	-	hypothetical protein
99	KP1	KP1.peg.73	36774	37094	-	hypothetical protein
100	KP1	KP1.peg.220	131048	131353	-	Phage protein (ACLAME 596)
101	KP1	KP1.peg.71	36291	36581	-	hypothetical protein
102	KP1	KP1.peg.186	110771	111049	-	hypothetical protein
103	KP1	KP1.peg.280	166445	166699	-	hypothetical protein
104	KP1	KP1.peg.271	163654	163902	-	Phage protein
105	KP1	KP1.peg.247	151079	151291	-	hypothetical protein
106	KP1	KP1.peg.266	160653	160862	-	hypothetical protein
107	KP1	KP1.peg.221	131350	131556	-	hypothetical protein
108	KP1	KP1.peg.87	42755	42946	-	hypothetical protein
109	KP1	KP1.peg.131	61771	61956	-	hypothetical protein
110	KP1	KP1.peg.125	58131	58310	-	hypothetical protein
111	KP1	KP1.peg.256	155247	155420	-	hypothetical protein
112	KP1	KP1.peg.193	116410	116580	-	hypothetical protein
113	KP1	KP1.peg.89	43212	43322	-	hypothetical protein
Representative sequences for unique genome
Sequence No.	Strain	Protein ID	Start	End	Strand	Product
1	Klebsiella phage JD18	YP_009190596.1	5819	6097	-	hypothetical protein
2	Klebsiella phage JD18	YP_009190713.1	60675	60869	-	hypothetical protein
3	Klebsiella phage JD18	YP_009190617.1	22355	22438	-	hypothetical protein
4	Klebsiella phage PKO111	YP_009289429.1	32310	32930	+	hypothetical protein
5	Klebsiella phage PKO111	YP_009289443.1	45297	45599	+	ipII protein
6	Klebsiella phage vB_KpnM_KpV477	YP_009288841.1	83666	84367	+	putative homing endonuclease
7	Klebsiella phage vB_KpnM_KpV477	YP_009288835.1	77740	78435	-	HNH endonuclease
8	Klebsiella phage vB_KpnM_KpV477	YP_009288851.1	96857	97444	+	Mob-like putative homing endonuclease
9	Klebsiella phage vB_KpnM_KpV477	YP_009288817.1	68055	68588	-	hypothetical protein
10	Klebsiella phage vB_KpnM_KpV477	YP_009288824.1	72815	73288	-	hypothetical protein
11	Klebsiella phage vB_KpnM_KpV477	YP_009288702.2	13954	14364	-	hypothetical protein
12	Klebsiella phage vB_KpnM_KpV477	YP_009288703.1	14364	14726	-	hypothetical protein
13	Klebsiella phage vB_KpnM_KpV477	YP_009288816.1	67713	67886	-	hypothetical protein
14	Klebsiella phage vB_KpnM_KpV477	YP_009288940.1	163000	163170	-	hypothetical protein
15	Klebsiella phage vB_KpnM_KpV477	YP_009288815.1	67430	67594	-	hypothetical protein
16	Klebsiella phage vB_KpnM_KpV477	YP_009288896.1	131572	131715	+	hypothetical protein
17	Klebsiella phage KPV15	YP_010089579.1	165433	166524	+	tail fiber protein
18	Klebsiella phage KPV15	YP_010089301.1	8072	8644	-	hypothetical protein
19	Klebsiella phage KPV15	YP_010089357.1	40820	41308	-	hypothetical protein
20	Klebsiella phage KPV15	YP_010089342.1	30641	31021	-	hypothetical protein
21	Klebsiella phage KPV15	YP_010089460.1	83187	83426	-	hypothetical protein
22	Klebsiella phage KPV15	YP_010089317.1	17306	17509	-	hypothetical protein
23	Klebsiella phage KPV15	YP_010089451.1	78933	79133	-	hypothetical protein
24	Klebsiella phage KPV15	YP_010089580.1	166549	166677	-	hypothetical protein
25	Klebsiella phage KPV15	YP_010089356.1	40701	40814	-	hypothetical protein
26	Klebsiella phage Mineola	YP_010096055.1	42445	43425	-	hypothetical protein
27	Klebsiella phage Mineola	YP_010096155.1	105471	106280	+	hypothetical protein
28	Klebsiella phage Mineola	YP_010096117.1	68257	68919	-	homing endonuclease
29	Klebsiella phage Mineola	YP_010096034.1	34649	34930	-	hypothetical protein
30	Klebsiella phage Mineola	YP_010096035.1	34923	35198	-	hypothetical protein
31	Klebsiella phage Mineola	YP_010096191.1	129412	129561	-	hypothetical protein
32	Klebsiella phage KP179	YP_010098682.1	153918	154754	+	modification methylase
33	Klebsiella phage KP179	YP_010098681.1	153302	153934	+	hypothetical protein
34	Klebsiella phage KP179	YP_010098547.1	86854	87438	+	hypothetical protein
35	Klebsiella phage KP179	YP_010098546.1	86502	86660	+	hypothetical protein
36	Klebsiella phage KP179	YP_010098688.1	156748	156891	+	acridine resistance protein
37	Klebsiella phage KP179	YP_010098645.1	132908	133045	+	hypothetical protein
38	KP1	KP1.peg.216	126557	127171	-	Phage-associated homing endonuclease
39	KP1	KP1.peg.258	155934	156023	-	hypothetical protein
40	KP1	KP1.peg.227	133889	133978	-	hypothetical protein
41	KP1	KP1.peg.272	163899	163988	-	hypothetical protein

## Sheet: TableS5
TABLE S5. Representative core, accessory, unique sequences of pan-genome analysis of bacteriophage KP12 and its closely related phages of Myoviridae family
Three tables show lists of representative core, accessory, and unique protein sequences in the pangenome of KP1-related phages.
The 'Sequence No.' column indicates the sequence number in each table.
The 'Strain' column indicates Klebsiella phage origin of each sequence
The 'Protein ID', 'Start', 'End', 'Strand' and 'Product' columns indicate the protein ID, gene start position, gene end position, strand direction, and its protein function as annotated in Genbank file, respectively.
Representative sequences for core genome
Sequence No.	Strain	Protein ID	Start	End	Strand	Product
1	Klebsiella phage vB_KpnM_KB57	YP_009187672.1	43247	45655	-	tail length tape-measure protein
2	Klebsiella phage vB_KpnM_KB57	YP_009187688.1	55254	56801	-	hypothetical protein
3	Klebsiella phage vB_KpnM_KB57	YP_009187676.1	47019	48515	-	structural protein
4	Klebsiella phage vB_KpnM_KB57	YP_009187692.1	59118	60575	-	hypothetical protein
5	Klebsiella phage vB_KpnM_KB57	YP_009187734.1	83524	84645	+	putative exodeoxyribonuclease
6	Klebsiella phage vB_KpnM_KB57	YP_009187749.1	93312	94400	+	ribonucleotide reductase beta subunit
7	Klebsiella phage vB_KpnM_KB57	YP_009187854.1	140435	141478	+	RNA ligase 2
8	Klebsiella phage vB_KpnM_KB57	YP_009187745.1	89149	90168	+	putative thymidylate synthase
9	Klebsiella phage vB_KpnM_KB57	YP_009187684.1	52092	53105	-	major capsid protein
10	Klebsiella phage vB_KpnM_KB57	YP_009187759.1	98427	99338	+	putative ATP-dependent protease subunit
11	Klebsiella phage vB_KpnM_KB57	YP_009187687.1	54560	55186	-	hypothetical protein
12	Klebsiella phage vB_KpnM_KB57	YP_009187758.1	97943	98437	+	hypothetical protein
13	Klebsiella phage vB_KpnM_KB57	YP_009187620.1	5453	5935	+	hypothetical protein
14	Klebsiella phage vB_KpnM_KB57	YP_009187806.1	118738	119205	-	hypothetical protein
15	Klebsiella phage vB_KpnM_KB57	YP_009187678.1	49090	49527	-	hypothetical protein
16	Klebsiella phage vB_KpnM_KB57	YP_009187681.1	50706	51104	+	hypothetical protein
17	Klebsiella phage vB_KpnM_KB57	YP_009187817.1	122850	123245	-	hypothetical protein
18	Klebsiella phage vB_KpnM_KB57	YP_009187776.1	106901	107275	+	hypothetical protein
19	Klebsiella phage vB_KpnM_KB57	YP_009187647.1	22333	22701	+	hypothetical protein
20	Klebsiella phage vB_KpnM_KB57	YP_009187694.1	63467	63817	-	hypothetical protein
21	Klebsiella phage vB_KpnM_KB57	YP_009187723.1	79094	79444	+	hypothetical protein
22	Klebsiella phage vB_KpnM_KB57	YP_009187709.1	72230	72553	+	hypothetical protein
23	Klebsiella phage vB_KpnM_KB57	YP_009187810.1	120235	120558	-	hypothetical protein
24	Klebsiella phage vB_KpnM_KB57	YP_009187657.1	28107	28421	-	hypothetical protein
25	Klebsiella phage vB_KpnM_KB57	YP_009187762.1	100488	100796	+	hypothetical protein
26	Klebsiella phage vB_KpnM_KB57	YP_009187690.1	58430	58720	-	hypothetical protein
27	Klebsiella phage vB_KpnM_KB57	YP_009187763.1	100793	101077	+	hypothetical protein
28	Klebsiella phage vB_KpnM_KB57	YP_009187761.1	100217	100498	+	hypothetical protein
29	Klebsiella phage vB_KpnM_KB57	YP_009187655.1	27348	27623	-	hypothetical protein
30	Klebsiella phage vB_KpnM_KB57	YP_009187724.1	79431	79685	+	hypothetical protein
31	Klebsiella phage vB_KpnM_KB57	YP_009187842.1	137258	137509	+	hypothetical protein
32	Klebsiella phage vB_KpnM_KB57	YP_009187712.1	73218	73457	+	hypothetical protein
33	Klebsiella phage vB_KpnM_KB57	YP_009187747.1	90725	90955	+	hypothetical protein
34	Klebsiella phage vB_KpnM_KB57	YP_009187629.1	13228	13455	+	hypothetical protein
35	Klebsiella phage vB_KpnM_KB57	YP_009187789.1	112170	112352	+	hypothetical protein
36	Klebsiella phage vB_KpnM_KB57	YP_009187848.1	138860	139036	+	hypothetical protein
37	Klebsiella phage vB_KpnM_KB57	YP_009187783.1	110446	110619	+	hypothetical protein
38	Klebsiella phage vB_KpnM_KB57	YP_009187800.1	116764	116934	-	hypothetical protein
39	Klebsiella phage vB_KpnM_KB57	YP_009187784.1	110621	110779	+	hypothetical protein
40	Klebsiella phage vB_KpnM_KB57	YP_009187697.1	66468	66605	-	hypothetical protein
41	Klebsiella phage vB_KpnM_KB57	YP_009187673.1	45706	45837	-	hypothetical protein
42	Klebsiella phage vB_KpnM_BIS47	YP_009832628.1	76993	79305	+	ribonucleotide reductase of class Ia (aerobic), alpha subunit
43	Klebsiella phage vB_KpnM_BIS47	YP_009832749.1	130839	132827	+	rIIa protein
44	Klebsiella phage vB_KpnM_BIS47	YP_009832525.1	7804	9564	-	hypothetical protein
45	Klebsiella phage vB_KpnM_BIS47	YP_009832723.1	118079	119506	-	hypothetical protein
46	Klebsiella phage vB_KpnM_BIS47	YP_009832524.1	6537	7757	+	hypothetical protein
47	Klebsiella phage vB_KpnM_BIS47	YP_009832556.1	35631	36626	-	hypothetical protein
48	Klebsiella phage vB_KpnM_BIS47	YP_009832539.1	23009	23998	-	hypothetical protein
49	Klebsiella phage vB_KpnM_BIS47	YP_009832708.1	111026	111811	-	hypothetical protein
50	Klebsiella phage vB_KpnM_BIS47	YP_009832595.1	59279	60055	+	NAD-dependent protein deacetylase
51	Klebsiella phage vB_KpnM_BIS47	YP_009832538.1	22308	23009	-	hypothetical protein
52	Klebsiella phage vB_KpnM_BIS47	YP_009832601.1	63011	63688	+	hypothetical protein
53	Klebsiella phage vB_KpnM_BIS47	YP_009832636.1	83298	83939	+	hypothetical protein
54	Klebsiella phage vB_KpnM_BIS47	YP_009832571.1	48689	49300	-	hypothetical protein
55	Klebsiella phage vB_KpnM_BIS47	YP_009832622.1	74101	74703	+	hypothetical protein
56	Klebsiella phage vB_KpnM_BIS47	YP_009832588.1	56231	56824	+	hypothetical protein
57	Klebsiella phage vB_KpnM_BIS47	YP_009832633.1	81333	81887	+	endolysin
58	Klebsiella phage vB_KpnM_BIS47	YP_009832553.1	33503	34036	-	hypothetical protein
59	Klebsiella phage vB_KpnM_BIS47	YP_009832550.1	32125	32643	-	hypothetical protein
60	Klebsiella phage vB_KpnM_BIS47	YP_009832727.1	121808	122317	+	guanosine-3',5'-bis(diphosphate) 3'-pyrophosphohydrolase
61	Klebsiella phage vB_KpnM_BIS47	YP_009832609.1	66115	66621	+	GTP cyclohydrolase II
62	Klebsiella phage vB_KpnM_BIS47	YP_009832626.1	76277	76756	+	hypothetical protein
63	Klebsiella phage vB_KpnM_BIS47	YP_009832545.1	28604	29077	-	hypothetical protein
64	Klebsiella phage vB_KpnM_BIS47	YP_009832527.1	9865	10338	-	hypothetical protein
65	Klebsiella phage vB_KpnM_BIS47	YP_009832555.1	35189	35611	-	hypothetical protein
66	Klebsiella phage vB_KpnM_BIS47	YP_009832764.1	145668	146087	+	hypothetical protein
67	Klebsiella phage vB_KpnM_BIS47	YP_009832722.1	117685	118095	-	hypothetical protein
68	Klebsiella phage vB_KpnM_BIS47	YP_009832562.1	40756	41160	-	hypothetical protein
69	Klebsiella phage vB_KpnM_BIS47	YP_009832730.1	123002	123379	+	hypothetical protein
70	Klebsiella phage vB_KpnM_BIS47	YP_009832603.1	64027	64386	+	hypothetical protein
71	Klebsiella phage vB_KpnM_BIS47	YP_009832717.1	115500	115847	-	hypothetical protein
72	Klebsiella phage vB_KpnM_BIS47	YP_009832754.1	135987	136301	+	hypothetical protein
73	Klebsiella phage vB_KpnM_BIS47	YP_009832520.1	5192	5503	+	hypothetical protein
74	Klebsiella phage vB_KpnM_BIS47	YP_009832637.1	83917	84228	+	hypothetical protein
75	Klebsiella phage vB_KpnM_BIS47	YP_009832574.1	49929	50240	-	hypothetical protein
76	Klebsiella phage vB_KpnM_BIS47	YP_009832650.1	90223	90534	+	hypothetical protein
77	Klebsiella phage vB_KpnM_BIS47	YP_009832660.1	94259	94555	-	hypothetical protein
78	Klebsiella phage vB_KpnM_BIS47	YP_009832519.1	4918	5205	+	hypothetical protein
79	Klebsiella phage vB_KpnM_BIS47	YP_009832682.1	100242	100526	+	hypothetical protein
80	Klebsiella phage vB_KpnM_BIS47	YP_009832630.1	80441	80713	+	glutaredoxin 1
81	Klebsiella phage vB_KpnM_BIS47	YP_009832646.1	88047	88313	+	hypothetical protein
82	Klebsiella phage vB_KpnM_BIS47	YP_009832724.1	119556	119816	-	hypothetical protein
83	Klebsiella phage vB_KpnM_BIS47	YP_009832678.1	99129	99380	+	hypothetical protein
84	Klebsiella phage vB_KpnM_BIS47	YP_009832661.1	94549	94788	-	hypothetical protein
85	Klebsiella phage vB_KpnM_BIS47	YP_009832671.1	97300	97539	+	hypothetical protein
86	Klebsiella phage vB_KpnM_BIS47	YP_009832607.1	65693	65917	+	hypothetical protein
87	Klebsiella phage vB_KpnM_BIS47	YP_009832768.1	146931	147137	+	hypothetical protein
88	Klebsiella phage vB_KpnM_BIS47	YP_009832615.1	69622	69825	+	hypothetical protein
89	Klebsiella phage vB_KpnM_BIS47	YP_009832623.1	74703	74903	+	hypothetical protein
90	Klebsiella phage vB_KpnM_BIS47	YP_009832604.1	64386	64586	+	hypothetical protein
91	Klebsiella phage vB_KpnM_BIS47	YP_009832767.1	146726	146920	+	hypothetical protein
92	Klebsiella phage vB_KpnM_BIS47	YP_009832575.1	50503	50697	-	hypothetical protein
93	Klebsiella phage vB_KpnM_BIS47	YP_009832573.1	49475	49663	-	hypothetical protein
94	Klebsiella phage vB_KpnM_BIS47	YP_009832620.1	73318	73503	+	hypothetical protein
95	Klebsiella phage vB_KpnM_BIS47	YP_009832728.1	122314	122499	+	hypothetical protein
96	Klebsiella phage vB_KpnM_BIS47	YP_009832739.1	126511	126684	+	exonuclease
97	Klebsiella phage vB_KpnM_BIS47	YP_009832709.1	111905	112072	-	hypothetical protein
98	Klebsiella phage vB_KpnM_BIS47	YP_009832605.1	64586	64750	+	hypothetical protein
99	Klebsiella virus KpS8	YP_009859059.1	9567	12209	+	DNA polymerase
100	Klebsiella virus KpS8	YP_009859062.1	13102	15132	+	hypothetical protein
101	Klebsiella virus KpS8	YP_009859070.1	17110	18198	+	nicotinamide-nucleotide adenylyltransferase
102	Klebsiella virus KpS8	YP_009859207.1	104079	105149	+	hypothetical protein
103	Klebsiella virus KpS8	YP_009859092.1	27984	29030	-	tail fiber protein
104	Klebsiella virus KpS8	YP_009859151.1	74394	75356	+	RNA ligase
105	Klebsiella virus KpS8	YP_009859174.1	86073	87014	+	DNA polymerase III epsilon subunit
106	Klebsiella virus KpS8	YP_009859283.1	133025	133936	-	anti-sigma factor
107	Klebsiella virus KpS8	YP_009859142.1	70673	71473	-	ribose-phosphate pyrophosphokinase
108	Klebsiella virus KpS8	YP_009859057.1	6632	7366	+	hypothetical protein
109	Klebsiella virus KpS8	YP_009859077.1	19919	20647	+	nicotinamide mononucleotide transporter
110	Klebsiella virus KpS8	YP_009859130.1	65029	65676	-	hypothetical protein
111	Klebsiella virus KpS8	YP_009859093.1	29040	29669	-	hypothetical protein
112	Klebsiella virus KpS8	YP_009859171.1	84736	85350	+	hypothetical protein
113	Klebsiella virus KpS8	YP_009859300.1	140230	140841	+	hypothetical protein
114	Klebsiella virus KpS8	YP_009859176.1	87235	87840	+	hypothetical protein
115	Klebsiella virus KpS8	YP_009859222.1	108804	109352	+	hypothetical protein
116	Klebsiella virus KpS8	YP_009859172.1	85395	85889	+	packaging and recombination endonuclease
117	Klebsiella virus KpS8	YP_009859211.1	105821	106300	+	hypothetical protein
118	Klebsiella virus KpS8	YP_009859107.1	45191	45670	-	hypothetical protein
119	Klebsiella virus KpS8	YP_009859157.1	78418	78879	+	hypothetical protein
120	Klebsiella virus KpS8	YP_009859168.1	82871	83308	+	HNH endonuclease
121	Klebsiella virus KpS8	YP_009859306.1	142639	143058	+	hypothetical protein
122	Klebsiella virus KpS8	YP_009859270.1	127107	127517	-	hypothetical protein
123	Klebsiella virus KpS8	YP_009859260.1	121990	122385	-	hypothetical protein
124	Klebsiella virus KpS8	YP_009859187.1	94665	95045	+	hypothetical protein
125	Klebsiella virus KpS8	YP_009859071.1	18185	18550	+	hypothetical protein
126	Klebsiella virus KpS8	YP_009859065.1	15827	16186	+	hypothetical protein
127	Klebsiella virus KpS8	YP_009859103.1	41153	41506	-	hypothetical protein
128	Klebsiella virus KpS8	YP_009859085.1	23055	23393	+	hypothetical protein
129	Klebsiella virus KpS8	YP_009859055.1	6161	6445	+	hypothetical protein
130	Klebsiella virus KpS8	YP_009859146.1	72776	73060	+	hypothetical protein
131	Klebsiella virus KpS8	YP_009859145.1	72504	72779	+	hypothetical protein
132	Klebsiella virus KpS8	YP_009859241.1	115433	115696	-	hypothetical protein
133	Klebsiella virus KpS8	YP_009859076.1	19659	19916	+	hypothetical protein
134	Klebsiella virus KpS8	YP_009859219.1	108224	108472	+	hypothetical protein
135	Klebsiella virus KpS8	YP_009859138.1	68056	68301	-	hypothetical protein
136	Klebsiella virus KpS8	YP_009859226.1	110070	110315	+	hypothetical protein
137	Klebsiella virus KpS8	YP_009859054.1	5932	6168	+	hypothetical protein
138	Klebsiella virus KpS8	YP_009859075.1	19430	19666	+	hypothetical protein
139	Klebsiella virus KpS8	YP_009859302.1	141031	141264	+	hypothetical protein
140	Klebsiella virus KpS8	YP_009859161.1	80205	80429	+	hypothetical protein
141	Klebsiella virus KpS8	YP_009859202.1	102464	102682	+	hypothetical protein
142	Klebsiella virus KpS8	YP_009859084.1	22780	22998	+	hypothetical protein
143	Klebsiella virus KpS8	YP_009859140.1	68581	68796	-	hypothetical protein
144	Klebsiella virus KpS8	YP_009859139.1	68376	68588	-	hypothetical protein
145	Klebsiella virus KpS8	YP_009859208.1	105146	105358	+	hypothetical protein
146	Klebsiella virus KpS8	YP_009859301.1	140829	141038	+	hypothetical protein
147	Klebsiella virus KpS8	YP_009859304.1	142291	142479	+	hypothetical protein
148	Klebsiella virus KpS8	YP_009859186.1	94525	94665	+	hypothetical protein
149	KP12	KP12.peg.69	36228	38291	+	hypothetical protein
150	KP12	KP12.peg.152	98872	100572	-	Nicotinamide phosphoribosyltransferase (EC 2.4.2.12)
151	KP12	KP12.peg.133	85388	86911	-	Phage terminase, large subunit
152	KP12	KP12.peg.105	58347	59840	-	hypothetical protein
153	KP12	KP12.peg.165	106919	108232	+	hypothetical protein
154	KP12	KP12.peg.60	32074	33384	+	DNA helicase, phage-associated
155	KP12	KP12.peg.210	131457	132704	+	CCA tRNA nucleotidyltransferase (EC 2.7.7.72)
156	KP12	KP12.peg.58	30154	31389	+	Phage rIIB lysis inhibitor
157	KP12	KP12.peg.44	21946	23142	+	hypothetical protein
158	KP12	KP12.peg.40	19801	20796	+	hypothetical protein
159	KP12	KP12.peg.174	111007	111897	+	Putative transposase (ACLAME 33)
160	KP12	KP12.peg.115	70875	71747	-	hypothetical protein
161	KP12	KP12.peg.106	59951	60787	-	hypothetical protein
162	KP12	KP12.peg.25	11796	12611	-	hypothetical protein
163	KP12	KP12.peg.199	125811	126599	+	Phosphate starvation-inducible protein PhoH, predicted ATPase
164	KP12	KP12.peg.31	14431	15087	-	hypothetical protein
165	KP12	KP12.peg.111	68204	68818	-	Phage protein
166	KP12	KP12.peg.121	77118	77663	-	hypothetical protein
167	KP12	KP12.peg.56	27466	27996	+	hypothetical protein
168	KP12	KP12.peg.215	133889	134380	+	hypothetical protein
169	KP12	KP12.peg.102	56174	56653	-	hypothetical protein
170	KP12	KP12.peg.123	78094	78567	-	Phage protein
171	KP12	KP12.peg.61	33394	33852	+	hypothetical protein
172	KP12	KP12.peg.211	132701	133159	+	hypothetical protein
173	KP12	KP12.peg.85	47916	48326	+	hypothetical protein
174	KP12	KP12.peg.163	105725	106132	+	3'-phosphatase, 5'-polynucleotide kinase, phage-associated
175	KP12	KP12.peg.216	134382	134756	+	hypothetical protein
176	KP12	KP12.peg.160	103948	104304	+	hypothetical protein
177	KP12	KP12.peg.162	105371	105715	+	Phage protein
178	KP12	KP12.peg.86	48326	48667	+	hypothetical protein
179	KP12	KP12.peg.179	114261	114581	+	hypothetical protein
180	KP12	KP12.peg.188	118458	118775	+	hypothetical protein
181	KP12	KP12.peg.126	79695	79994	-	hypothetical protein
182	KP12	KP12.peg.15	6708	6992	-	hypothetical protein
183	KP12	KP12.peg.32	15113	15373	-	hypothetical protein
184	KP12	KP12.peg.82	46244	46492	+	hypothetical protein
185	KP12	KP12.peg.4	2306	2536	-	hypothetical protein
186	KP12	KP12.peg.13	6169	6387	-	hypothetical protein
187	KP12	KP12.peg.67	35298	35516	+	hypothetical protein
188	KP12	KP12.peg.214	133674	133889	+	hypothetical protein
189	KP12	KP12.peg.3	2094	2306	-	hypothetical protein
190	KP12	KP12.peg.241	143099	143302	+	hypothetical protein
191	KP12	KP12.peg.62	33842	34024	+	hypothetical protein
192	KP12	KP12.peg.219	136032	136208	+	hypothetical protein
193	KP12	KP12.peg.226	139027	139188	+	hypothetical protein
194	KP12	KP12.peg.26	12738	12896	-	hypothetical protein
Representative sequences for accessory genome
Sequence No.	Strain	Protein ID	Start	End	Strand	Product
1	Klebsiella phage vB_KpnM_KB57	YP_009187760.1	99338	100021	+	putative DNA methyltransferase
2	Klebsiella phage vB_KpnM_KB57	YP_009187646.1	21760	22329	+	putative lipoprotein
3	Klebsiella phage vB_KpnM_KB57	YP_009187818.1	123305	123817	-	hypothetical protein
4	Klebsiella phage vB_KpnM_KB57	YP_009187839.1	135146	135634	+	hypothetical protein
5	Klebsiella phage vB_KpnM_KB57	YP_009187846.1	138129	138548	+	hypothetical protein
6	Klebsiella phage vB_KpnM_KB57	YP_009187804.1	117932	118291	-	hypothetical protein
7	Klebsiella phage vB_KpnM_KB57	YP_009187750.1	94410	94757	+	hypothetical protein
8	Klebsiella phage vB_KpnM_KB57	YP_009187803.1	117527	117856	-	hypothetical protein
9	Klebsiella phage vB_KpnM_KB57	YP_009187808.1	119628	119888	-	hypothetical protein
10	Klebsiella phage vB_KpnM_KB57	YP_009187644.1	21354	21572	+	hypothetical protein
11	Klebsiella phage vB_KpnM_KB57	YP_009187811.1	120630	120833	-	hypothetical protein
12	Klebsiella phage vB_KpnM_KB57	YP_009187780.1	109600	109803	+	hypothetical protein
13	Klebsiella phage vB_KpnM_KB57	YP_009187834.1	132247	132447	-	hypothetical protein
14	Klebsiella phage vB_KpnM_KB57	YP_009187805.1	118592	118741	-	hypothetical protein
15	Klebsiella phage vB_KpnM_KB57	YP_009187702.1	67937	68056	-	hypothetical protein
16	Klebsiella phage vB_KpnM_BIS47	YP_009832521.1	5496	5900	+	hypothetical protein
17	Klebsiella phage vB_KpnM_BIS47	YP_009832670.1	96999	97313	+	hypothetical protein
18	Klebsiella phage vB_KpnM_BIS47	YP_009832737.1	126030	126338	+	hypothetical protein
19	Klebsiella phage vB_KpnM_BIS47	YP_009832735.1	125401	125700	+	hypothetical protein
20	Klebsiella phage vB_KpnM_BIS47	YP_009832509.1	1048	1329	+	hypothetical protein
21	Klebsiella phage vB_KpnM_BIS47	YP_009832664.1	95250	95528	+	hypothetical protein
22	Klebsiella phage vB_KpnM_BIS47	YP_009832721.1	117423	117701	-	hypothetical protein
23	Klebsiella phage vB_KpnM_BIS47	YP_009832683.1	100526	100762	+	hypothetical protein
24	Klebsiella phage vB_KpnM_BIS47	YP_009832696.1	106470	106697	-	hypothetical protein
25	Klebsiella phage vB_KpnM_BIS47	YP_009832594.1	59058	59282	+	hypothetical protein
26	Klebsiella phage vB_KpnM_BIS47	YP_009832672.1	97577	97786	-	hypothetical protein
27	Klebsiella phage vB_KpnM_BIS47	YP_009832590.1	57166	57363	+	hypothetical protein
28	Klebsiella phage vB_KpnM_BIS47	YP_009832702.1	108587	108763	-	hypothetical protein
29	Klebsiella phage vB_KpnM_BIS47	YP_009832689.1	102659	102826	-	hypothetical protein
30	Klebsiella phage vB_KpnM_BIS47	YP_009832567.1	44960	45118	-	hypothetical protein
31	Klebsiella phage vB_KpnM_BIS47	YP_009832513.1	2409	2558	+	hypothetical protein
32	Klebsiella phage vB_KpnM_BIS47	YP_009832642.1	86948	87097	+	hypothetical protein
33	Klebsiella phage vB_KpnM_BIS47	YP_009832698.1	107222	107341	-	hypothetical protein
34	Klebsiella virus KpS8	YP_009859097.1	33146	36424	-	hypothetical protein
35	Klebsiella virus KpS8	YP_009859099.1	36891	38714	-	pectate lyase superfamily protein
36	Klebsiella virus KpS8	YP_009859096.1	32309	33136	-	hypothetical protein
37	Klebsiella virus KpS8	YP_009859279.1	130594	131103	-	HNH endonuclease
38	Klebsiella virus KpS8	YP_009859262.1	122806	123270	-	hypothetical protein
39	Klebsiella virus KpS8	YP_009859233.1	111878	112306	+	Fe-S-cluster containining protein
40	Klebsiella virus KpS8	YP_009859267.1	125504	125848	-	hypothetical protein
41	Klebsiella virus KpS8	YP_009859273.1	128141	128479	-	hypothetical protein
42	Klebsiella virus KpS8	YP_009859143.1	71475	71792	-	hypothetical protein
43	Klebsiella virus KpS8	YP_009859277.1	129906	130202	-	helix-turn-helix DNA-binding domain-containing protein
44	Klebsiella virus KpS8	YP_009859265.1	124482	124778	-	hypothetical protein
45	Klebsiella virus KpS8	YP_009859235.1	112653	112931	+	hypothetical protein
46	Klebsiella virus KpS8	YP_009859098.1	36623	36889	-	hypothetical protein
47	Klebsiella virus KpS8	YP_009859257.1	120958	121209	-	hypothetical protein
48	Klebsiella virus KpS8	YP_009859210.1	105518	105748	+	hypothetical protein
49	Klebsiella virus KpS8	YP_009859298.1	139846	140070	+	hypothetical protein
50	Klebsiella virus KpS8	YP_009859227.1	110325	110546	+	hypothetical protein
51	Klebsiella virus KpS8	YP_009859259.1	121800	122015	-	hypothetical protein
52	Klebsiella virus KpS8	YP_009859063.1	15132	15344	+	hypothetical protein
53	Klebsiella virus KpS8	YP_009859266.1	124960	125151	+	hypothetical protein
54	Klebsiella virus KpS8	YP_009859240.1	114351	114539	-	hypothetical protein
55	Klebsiella virus KpS8	YP_009859305.1	142454	142639	+	hypothetical protein
56	Klebsiella virus KpS8	YP_009859066.1	16256	16423	+	hypothetical protein
57	Klebsiella virus KpS8	YP_009859224.1	109731	109886	+	hypothetical protein
58	Klebsiella virus KpS8	YP_009859249.1	118211	118366	-	hypothetical protein
59	Klebsiella virus KpS8	YP_009859293.1	138587	138739	+	hypothetical protein
60	Klebsiella virus KpS8	YP_009859136.1	67740	67862	-	hypothetical protein
61	KP12	KP12.peg.9	4435	5205	-	hypothetical protein
62	KP12	KP12.peg.28	13295	13843	-	hypothetical protein
63	KP12	KP12.peg.240	142696	143118	+	hypothetical protein
64	KP12	KP12.peg.154	101431	101799	-	hypothetical protein
65	KP12	KP12.peg.237	141703	142050	+	hypothetical protein
66	KP12	KP12.peg.227	139181	139429	+	hypothetical protein
67	KP12	KP12.peg.33	15374	15559	-	hypothetical protein
Representative sequences for unique genome
Sequence No.	Strain	Protein ID	Start	End	Strand	Product
1	Klebsiella phage vB_KpnM_KB57	YP_009187666.1	37540	39501	-	putative colanic acid biosynthesis protein WcaM
2	Klebsiella phage vB_KpnM_KB57	YP_009187779.1	107840	109480	-	hypothetical protein
3	Klebsiella phage vB_KpnM_KB57	YP_009187625.1	7363	7929	+	hypothetical protein
4	Klebsiella phage vB_KpnM_KB57	YP_009187627.1	9950	10417	+	hypothetical protein
5	Klebsiella phage vB_KpnM_KB57	YP_009187791.1	112604	112837	+	hypothetical protein
6	Klebsiella phage vB_KpnM_KB57	YP_009187843.1	137506	137691	+	hypothetical protein
7	Klebsiella phage vB_KpnM_KB57	YP_009187645.1	21569	21751	+	hypothetical protein
8	Klebsiella phage vB_KpnM_KB57	YP_009187715.1	74444	74605	+	hypothetical protein
9	Klebsiella phage vB_KpnM_KB57	YP_009187797.1	114498	114617	+	hypothetical protein
10	Klebsiella phage vB_KpnM_BIS47	YP_009832534.1	15347	19276	-	hypothetical protein
11	Klebsiella phage vB_KpnM_BIS47	YP_009832618.1	71368	72393	+	hypothetical protein
12	Klebsiella phage vB_KpnM_BIS47	YP_009832619.1	72437	73288	+	hypothetical protein
13	Klebsiella phage vB_KpnM_BIS47	YP_009832640.1	85667	86305	+	hypothetical protein
14	Klebsiella phage vB_KpnM_BIS47	YP_009832635.1	82696	83301	+	hypothetical protein
15	Klebsiella phage vB_KpnM_BIS47	YP_009832747.1	129546	130148	+	hypothetical protein
16	Klebsiella phage vB_KpnM_BIS47	YP_009832597.1	61412	61948	+	hypothetical protein
17	Klebsiella phage vB_KpnM_BIS47	YP_009832617.1	70869	71330	+	hypothetical protein
18	Klebsiella phage vB_KpnM_BIS47	YP_009832679.1	99389	99811	+	hypothetical protein
19	Klebsiella phage vB_KpnM_BIS47	YP_009832688.1	101758	102135	+	hypothetical protein
20	Klebsiella phage vB_KpnM_BIS47	YP_009832732.1	124700	125062	+	hypothetical protein
21	Klebsiella phage vB_KpnM_BIS47	YP_009832716.1	115174	115503	-	hypothetical protein
22	Klebsiella phage vB_KpnM_BIS47	YP_009832686.1	101199	101483	+	hypothetical protein
23	Klebsiella phage vB_KpnM_BIS47	YP_009832707.1	110683	110952	-	hypothetical protein
24	Klebsiella phage vB_KpnM_BIS47	YP_009832687.1	101483	101746	+	hypothetical protein
25	Klebsiella phage vB_KpnM_BIS47	YP_009832677.1	98899	99132	+	hypothetical protein
26	Klebsiella phage vB_KpnM_BIS47	YP_009832566.1	44328	44549	+	DNA ligase
27	Klebsiella phage vB_KpnM_BIS47	YP_009832608.1	65928	66128	+	hypothetical protein
28	Klebsiella phage vB_KpnM_BIS47	YP_009832564.1	42792	42989	-	hypothetical protein
29	Klebsiella phage vB_KpnM_BIS47	YP_009832681.1	100029	100199	+	hypothetical protein
30	Klebsiella phage vB_KpnM_BIS47	YP_009832561.1	40631	40783	+	hypothetical protein
31	Klebsiella phage vB_KpnM_BIS47	YP_009832684.1	100878	101015	+	hypothetical protein
32	Klebsiella phage vB_KpnM_BIS47	YP_009832565.1	43029	43160	+	hypothetical protein
33	Klebsiella phage vB_KpnM_BIS47	YP_009832569.1	47011	47133	-	hypothetical protein
34	Klebsiella phage vB_KpnM_BIS47	YP_009832685.1	101084	101200	-	hypothetical protein
35	Klebsiella virus KpS8	YP_009859060.1	12209	12739	+	hypothetical protein
36	Klebsiella virus KpS8	YP_009859126.1	59936	60397	-	endonuclease VII
37	Klebsiella virus KpS8	YP_009859250.1	118367	118657	-	hypothetical protein
38	Klebsiella virus KpS8	YP_009859228.1	110543	110773	+	hypothetical protein
39	Klebsiella virus KpS8	YP_009859287.1	135818	136027	+	hypothetical protein
40	Klebsiella virus KpS8	YP_009859289.1	136517	136705	+	hypothetical protein
41	Klebsiella virus KpS8	YP_009859238.1	113695	113880	-	hypothetical protein
42	Klebsiella virus KpS8	YP_009859236.1	113260	113436	+	hypothetical protein
43	Klebsiella virus KpS8	YP_009859127.1	60939	61091	-	hypothetical protein
44	Klebsiella virus KpS8	YP_009859254.1	120183	120329	-	hypothetical protein
45	Klebsiella virus KpS8	YP_009859237.1	113446	113562	+	hypothetical protein
46	KP12	KP12.peg.108	61679	64669	-	hypothetical protein
47	KP12	KP12.peg.259	7686	10151	-	Tail protein
48	KP12	KP12.peg.334	21564	23978	-	Phage replication protein
49	KP12	KP12.peg.288	28486	30255	+	Phage transposase
50	KP12	KP12.peg.326	14817	16583	+	Phage terminase
51	KP12	KP12.peg.396	26714	28390	-	hypothetical protein
52	KP12	KP12.peg.343	27346	29022	+	Chromosome segregation ATPase
53	KP12	KP12.peg.109	64879	66504	-	hypothetical protein
54	KP12	KP12.peg.110	66517	68082	-	hypothetical protein
55	KP12	KP12.peg.274	19550	21073	-	Phage terminase, large subunit
56	KP12	KP12.peg.395	25193	26713	-	Phage protein
57	KP12	KP12.peg.273	18054	19550	-	Mu-like prophage FluMu protein gp29
58	KP12	KP12.peg.384	18029	19510	-	hypothetical protein
59	KP12	KP12.peg.349	33339	34793	-	putative bacteriophage tail protein
60	KP12	KP12.peg.263	11565	12992	-	Major tail sheath protein
61	KP12	KP12.peg.309	5106	6374	-	Tail fiber protein
62	KP12	KP12.peg.304	1499	2671	-	Phage tail sheath monomer
63	KP12	KP12.peg.256	5433	6602	-	Gene D protein
64	KP12	KP12.peg.289	30266	31432	+	hypothetical protein
65	KP12	KP12.peg.348	32212	33360	-	putative bacteriophage tail protein
66	KP12	KP12.peg.379	14554	15684	-	Membrane-bound lytic murein transglycosylase D precursor (EC 3.2.1.-)
67	KP12	KP12.peg.362	4639	5751	-	Phage tail fiber protein
68	KP12	KP12.peg.330	18744	19850	-	hypothetical protein
69	KP12	KP12.peg.253	3425	4528	-	Baseplate assembly protein J
70	KP12	KP12.peg.346	30633	31733	-	putative regulator of late gene expression
71	KP12	KP12.peg.269	15479	16576	-	Phage protein
72	KP12	KP12.peg.324	12766	13824	-	Phage major capsid protein
73	KP12	KP12.peg.344	29106	30158	+	Phage integrase
74	KP12	KP12.peg.390	21749	22786	-	hypothetical protein
75	KP12	KP12.peg.327	16583	17620	+	Phage-related capsid packaging protein
76	KP12	KP12.peg.225	137942	138907	-	hypothetical protein
77	KP12	KP12.peg.268	14512	15465	-	Phage protein
78	KP12	KP12.peg.246	144812	145762	-	hypothetical protein
79	KP12	KP12.peg.251	1934	2851	-	Phage tail fiber protein
80	KP12	KP12.peg.287	27574	28482	+	Phage protein
81	KP12	KP12.peg.311	6969	7877	-	Phage baseplate assembly protein
82	KP12	KP12.peg.258	6802	7686	-	Putative methyl-accepting chemotaxis protein
83	KP12	KP12.peg.392	23270	24148	-	hypothetical protein
84	KP12	KP12.peg.361	3767	4639	-	hypothetical protein
85	KP12	KP12.peg.335	23975	24832	-	Methyl-directed repair DNA adenine methylase (EC 2.1.1.72)
86	KP12	KP12.peg.377	12927	13763	-	hypothetical protein
87	KP12	KP12.peg.325	13841	14674	-	Phage capsid scaffolding protein
88	KP12	KP12.peg.365	6734	7564	-	Phage protein
89	KP12	KP12.peg.272	17252	18073	-	Phage (Mu-like) virion morphogenesis protein
90	KP12	KP12.peg.282	25152	25922	+	Methyl-directed repair DNA adenine methylase (EC 2.1.1.72)
91	KP12	KP12.peg.375	11863	12618	-	hypothetical protein
92	KP12	KP12.peg.368	8364	9116	-	KilA protein
93	KP12	KP12.peg.107	60936	61679	-	hypothetical protein
94	KP12	KP12.peg.382	16674	17402	-	hypothetical protein
95	KP12	KP12.peg.279	22891	23613	-	Phage lysin
96	KP12	KP12.peg.205	129422	130120	+	Phage HNH homing endonuclease (ACLAME 27)
97	KP12	KP12.peg.394	24442	25140	-	Plasmid-related protein
98	KP12	KP12.peg.369	9209	9892	-	Phage Rha protein
99	KP12	KP12.peg.59	31389	32072	+	hypothetical protein
100	KP12	KP12.peg.331	20186	20863	-	Phage protein
101	KP12	KP12.peg.278	22248	22901	-	putative lipoprotein
102	KP12	KP12.peg.323	12112	12762	-	Phage terminase, endonuclease subunit
103	KP12	KP12.peg.328	17656	18303	-	hypothetical protein
104	KP12	KP12.peg.291	31722	32333	+	hypothetical protein
105	KP12	KP12.peg.310	6371	6976	-	Putative phage tail protein
106	KP12	KP12.peg.307	4220	4822	-	Phage tail fiber assembly protein @ Phage tail fiber assembly protein YcfA
107	KP12	KP12.peg.250	1332	1934	-	Phage tail fiber protein
108	KP12	KP12.peg.342	26729	27325	+	Repressor protein
109	KP12	KP12.peg.374	11173	11763	-	Phage-related protein
110	KP12	KP12.peg.363	5753	6340	-	Mobile element protein
111	KP12	KP12.peg.248	24	605	-	DNA-invertase
112	KP12	KP12.peg.252	2854	3432	-	Putative phage tail protein
113	KP12	KP12.peg.313	8220	8798	-	Prophage baseplate assembly protein V
114	KP12	KP12.peg.281	24342	24908	-	hypothetical protein
115	KP12	KP12.peg.387	20412	20975	-	Phage protein
116	KP12	KP12.peg.385	19514	20065	-	FIG00458318: hypothetical protein
117	KP12	KP12.peg.275	21070	21615	-	Phage terminase, small subunit
118	KP12	KP12.peg.378	13767	14309	-	hypothetical protein; Some similarities with the central region of structural lytic transglycosylase
119	KP12	KP12.peg.283	25970	26503	-	hypothetical protein
120	KP12	KP12.peg.262	11044	11565	-	Putative phage tail core protein
121	KP12	KP12.peg.303	974	1489	-	probable major tail tube protein
122	KP12	KP12.peg.255	4921	5433	-	Baseplate assembly protein V
123	KP12	KP12.peg.319	10637	11149	-	Prophage lysozyme (EC 3.2.1.17); Phage lysin
124	KP12	KP12.peg.340	25870	26379	-	Regulatory protein CII
125	KP12	KP12.peg.397	28392	28901	-	hypothetical protein
126	KP12	KP12.peg.49	24095	24598	+	hypothetical protein
127	KP12	KP12.peg.300	2	490	-	putative bacteriophage tail protein
128	KP12	KP12.peg.347	31730	32215	-	Putative phage tail protein
129	KP12	KP12.peg.391	22786	23268	-	hypothetical protein
130	KP12	KP12.peg.243	143595	144077	+	hypothetical protein
131	KP12	KP12.peg.380	15889	16365	-	FIG00460725: hypothetical protein
132	KP12	KP12.peg.265	13233	13697	-	hypothetical protein
133	KP12	KP12.peg.322	11552	12016	-	Phage head completion-stabilization protein
134	KP12	KP12.peg.249	655	1116	+	Putative tail fiber protein
135	KP12	KP12.peg.271	16791	17249	-	Phage protein
136	KP12	KP12.peg.71	40515	40964	+	hypothetical protein
137	KP12	KP12.peg.266	13697	14143	-	Mu-like prophage FluMu protein gp36
138	KP12	KP12.peg.314	8867	9313	-	Phage tail completion protein
139	KP12	KP12.peg.388	20978	21421	-	hypothetical protein
140	KP12	KP12.peg.383	17586	18029	-	FIG00466839: hypothetical protein
141	KP12	KP12.peg.306	3808	4248	+	Tail fiber assembly protein
142	KP12	KP12.peg.315	9306	9737	-	Phage tail protein
143	KP12	KP12.peg.317	9833	10261	-	Putative regulatory protein
144	KP12	KP12.peg.329	18303	18731	-	hypothetical protein
145	KP12	KP12.peg.297	33689	34117	+	hypothetical protein
146	KP12	KP12.peg.284	26539	26949	-	hypothetical protein
147	KP12	KP12.peg.364	6333	6737	-	hypothetical protein
148	KP12	KP12.peg.298	34114	34503	+	DNA-binding protein rdgB
149	KP12	KP12.peg.294	32881	33267	+	hypothetical protein
150	KP12	KP12.peg.373	10781	11161	-	hypothetical protein
151	KP12	KP12.peg.318	10258	10635	-	putative membrane protein
152	KP12	KP12.peg.6	2956	3327	-	hypothetical protein
153	KP12	KP12.peg.386	20047	20415	-	Phage protein
154	KP12	KP12.peg.371	10168	10530	+	hypothetical protein
155	KP12	KP12.peg.312	7864	8223	-	Phage baseplate assembly protein
156	KP12	KP12.peg.267	14145	14501	-	putative membrane protein
157	KP12	KP12.peg.366	7572	7928	-	hypothetical protein
158	KP12	KP12.peg.280	23616	23966	-	Phage protein
159	KP12	KP12.peg.254	4519	4866	-	putative bacteriophage baseplate protein
160	KP12	KP12.peg.338	25357	25698	-	hypothetical protein
161	KP12	KP12.peg.277	21919	22251	-	putative membrane protein
162	KP12	KP12.peg.299	34523	34852	+	hypothetical protein
163	KP12	KP12.peg.389	21421	21747	-	hypothetical protein
164	KP12	KP12.peg.151	98512	98826	-	hypothetical protein
165	KP12	KP12.peg.260	10347	10661	-	hypothetical protein
166	KP12	KP12.peg.276	21615	21926	-	Phage protein
167	KP12	KP12.peg.5	2585	2893	-	hypothetical protein
168	KP12	KP12.peg.356	2321	2629	-	hypothetical protein
169	KP12	KP12.peg.376	12615	12920	-	hypothetical protein
170	KP12	KP12.peg.286	27259	27564	+	Transcriptional regulator, IclR family
171	KP12	KP12.peg.302	617	919	-	Putative phage tail protein
172	KP12	KP12.peg.293	32598	32894	+	hypothetical protein
173	KP12	KP12.peg.393	24145	24438	-	Phage protein
174	KP12	KP12.peg.367	7991	8278	-	hypothetical protein
175	KP12	KP12.peg.261	10760	11041	-	hypothetical protein
176	KP12	KP12.peg.204	128939	129217	+	hypothetical protein
177	KP12	KP12.peg.290	31435	31704	+	hypothetical protein
178	KP12	KP12.peg.139	91217	91477	-	hypothetical protein
179	KP12	KP12.peg.30	14174	14431	-	hypothetical protein
180	KP12	KP12.peg.381	16417	16671	-	Phage protein
181	KP12	KP12.peg.264	12982	13233	-	hypothetical protein
182	KP12	KP12.peg.308	4822	5064	-	hypothetical protein
183	KP12	KP12.peg.351	106	345	-	hypothetical protein
184	KP12	KP12.peg.14	6387	6623	-	hypothetical protein
185	KP12	KP12.peg.337	25056	25289	-	corresponds to STY3665 from Accession AL513382: Salmonella typhi CT18
186	KP12	KP12.peg.332	20978	21211	-	hypothetical protein
187	KP12	KP12.peg.295	33264	33494	+	corresponds to STY1594 from Accession AL513382: Salmonella typhi CT18
188	KP12	KP12.peg.336	24829	25056	-	Hypothetical Zinc-finger containing protein
189	KP12	KP12.peg.238	142255	142482	+	hypothetical protein
190	KP12	KP12.peg.285	27038	27262	+	hypothetical protein
191	KP12	KP12.peg.341	26412	26633	-	hypothetical protein
192	KP12	KP12.peg.345	30324	30542	-	Prophage P2 OGR protein
193	KP12	KP12.peg.353	776	991	-	hypothetical protein
194	KP12	KP12.peg.320	11130	11345	-	possible secretory protein
195	KP12	KP12.peg.296	33487	33699	+	hypothetical protein
196	KP12	KP12.peg.257	6590	6802	-	putative bacteriophage tail fiber protein
197	KP12	KP12.peg.48	23883	24095	+	hypothetical protein
198	KP12	KP12.peg.23	10748	10957	+	hypothetical protein
199	KP12	KP12.peg.352	563	766	-	hypothetical protein
200	KP12	KP12.peg.372	10551	10754	+	hypothetical protein
201	KP12	KP12.peg.321	11349	11552	-	Phage tail protein
202	KP12	KP12.peg.137	89859	90059	-	hypothetical protein
203	KP12	KP12.peg.339	25662	25862	-	hypothetical protein
204	KP12	KP12.peg.333	21222	21410	-	Phage protein
205	KP12	KP12.peg.292	32413	32601	+	hypothetical protein
206	KP12	KP12.peg.316	9700	9873	-	LysC
207	KP12	KP12.peg.370	9882	10055	-	hypothetical protein
208	KP12	KP12.peg.236	141542	141706	+	hypothetical protein
209	KP12	KP12.peg.10	5290	5454	-	hypothetical protein
210	KP12	KP12.peg.138	90095	90256	-	hypothetical protein
211	KP12	KP12.peg.245	144477	144635	+	hypothetical protein
212	KP12	KP12.peg.220	136359	136493	+	hypothetical protein
213	KP12	KP12.peg.270	16646	16771	-	hypothetical protein
214	KP12	KP12.peg.301	483	602	-	Phage protein
215	KP12	KP12.peg.150	98385	98504	-	hypothetical protein
216	KP12	KP12.peg.350	2	106	-	hypothetical protein
217	KP12	KP12.peg.247	145846	145923	+	hypothetical protein

## Sheet: TableS6
TABLE S6. Orthologs between KP1 and KP12 identified using bidrectional BLASTP with PATRIC Proteome Comparison tool
The 'KP1_peg_ID' and 'KP12_peg_ID' columns indicate the protein-encoding gene (PEG) IDs assigned by RAST Annotation Server.
The 'Identity' and 'Coverage' columns indicate the proportion of identical residues and query coverage when performing bidirectional BLASTp (Query: KP1, Subject: KP12).														Cut-off parameters	Value
The 'KP1_NCBI_target_product' and 'KP12_NCBI_target_product' columns indicate the putative function of each ortholog by BLASTp against NCBI non-redundant protein sequences database.														Coverage	>30%
KP1_peg_ID	KP12_peg_ID	Identity	Coverage	KP1_NCBI_target_product	KP12_NCBI_target_product									Identity	>10%
KP1.peg.35	KP12.peg.146	0.357	0.641	hypothetical protein JD18_035	hypothetical protein KB57_087									BLAST E-VALUE	<1e-5
KP1.peg.47	KP12.peg.45	0.492	0.952	hypothetical protein	hyphothetical protein
KP1.peg.54	KP12.peg.181	0.298	0.667	endonuclease VII	EndoVII packaging and recombination endonuclease
KP1.peg.60	KP12.peg.216	0.463	0.532	gp96	hyphothetical protein
KP1.peg.95	KP12.peg.42	0.447	0.607	Phage protein	hypothetical protein BIS47_221
KP1.peg.99	KP12.peg.50	0.323	0.777	macro domain protein	putative phosphatase
KP1.peg.167	KP12.peg.200	0.311	0.934	hypothetical protein	hyphothetical protein
KP1.peg.168	KP12.peg.53	0.248	0.853	RNA ligase 2	RNA ligase 2
KP1.peg.189	KP12.peg.165	0.237	0.622	DNA ligase	putative ATP-dependent DNA ligase
KP1.peg.196	KP12.peg.6	0.297	0.943	gp30.7 conserved hypothetical protein	base plate hub subunit
KP1.peg.218	KP12.peg.193	0.239	0.945	ribonucleotide reductase of class Ia (Aerobic) beta subunit	ribonucleotide reductase beta subunit
KP1.peg.219	KP12.peg.192	0.316	0.945	ribonucleotide reductase of class Ia (aerobic), alpha subunit	ribonucleotide reductase of class Ia (aerobic), alpha subunit
KP1.peg.264	KP12.peg.58	0.391	0.399	rIIB protein	rIIB protein
KP1.peg.265	KP12.peg.57	0.303	0.385	rIIA protector from prophage-induced early lysis	rIIA protein

## Sheet: TableS7
TABLE S7. Result of TM-align against biochemically verified coliphage endolysins
The 'Bacteriophage', 'Enzyme', 'PDB ID', and 'Cleavage site' columns indicate the originated strain, enzyme type, PDB identifiers, and cleavage site of the verified sequence, respectively.
The next 5 columns indicate the TM-align results of KP1 and KP12 putatitve endolysins against the bona fide endolysins.
The 'Ref' column contains the publication references for the verified endolysins.
Highlighted cells indicate the highest scores of TM-align for each phage.
Bacteriophage	Enzyme	PDB ID	Cleavage site	KP1 putative endolysin		KP12 putative endolysin			Ref
				KP1.peg.110	KP1.peg.142	KP12.peg.198	KP12.peg.279	KP12.peg.319
T4 bacteriophage	Glycosyl hydrolase 24 family / N-acetylmuramidase	103L	Glycosidic bonds	0.96297	0.2787	0.3986	0.56846	0.68435	Heinz, Dirk W., et al., 1993
T5 bacteriophage	L-alanyl-D-glutamate peptidase	2MXZ	Amide bonds	0.33169	0.35501	0.29913	0.32611	0.30704	Prokhorov, Dmitry A., et al., 2015
T7 bacteriophage	N-acetylmuramoyl-L-alanine amidase / Pfam amidase_2 family	1LBA	Amide bonds	0.28537	0.29817	0.27416	0.37213	0.30164	Cheng, Xiaodong, et al., 1994
P1 bacteriophage	Glycosyl hydrolase 24 family (SAR domain contained)	1XJT	Glycosidic bonds	0.63094	0.65085	0.44419	0.5799	0.83277	Xu, Min, et al., 2005
P21 bacteriophage	Glycosyl hydrolase 24 family (SAR domain contained)	3HDE	Glycosidic bonds	0.679	0.68552	0.39837	0.53736	0.80272	Sun, Qingan, et al., 2009
P22 bacteriophage	Glycosyl hydrolase 24 family	2ANV	Glycosidic bonds	0.7275	0.70816	0.45965	0.58266	0.83003	Mooers, Blaine HM, and Brian W. Matthews., 2006
Lambda bacteriophage	Glycosyl hydrolase 24 family	1AM7	Glycosidic bonds	0.4526	0.4329	0.56603	0.56848	0.44448	Evrard, Christine, Jacques Fastrez, and Jean-Paul Declercq., 1998

## Sheet: TableS8
TABLE S8. The predicted results of KP1 and KP12 for their bacteriophage type (virulent or temperate) by four different tools
Tools	PHACTS1		PhagePred2	BACPHLIP3		PhaTYP4
	Prediction	Score	Prediction	Prediction	Score	Prediction	Score		1McNair, K., et al., 2012
KP1	Virulent	0.6464	Virulent	Virulent	0.9745	Virulent	0.9999		2Song, K, 2020
KP12 (whole)	Temaperate	0.5105	Virulent	Temperate	0.975	Virulent	0.9992		3Hockenberry, A.J. and Wilke, C.O., 2021
KP12_contig1	Temperate	0.5299	Virulent	Virulent	0.837	Virulent	0.9999		4Shang, J., et al., 2022
KP12_contig2	Temperate	0.5242	Temperate	Temperate	0.7625	Temperate	0.6209
KP12_contig3	Temperate	0.5228	Temperate	Temperate	0.975	Temperate	0.9999
KP12_contig4	Temperate	0.5071	Temperate	Virulent	0.875	Virulent	0.9634

## Sheet: TableS9
TABLE S9. The detailed information of antibiotics-resistant properties of ESBL(+) K. pneumoniae used in this study
Bacteria	Collection date	Origin	Stock No.	ABB no.	AMP 0.06-256	AMP	GEN 0.06-64	GEN	CIP 0.06-64	CIP	CAZ 0.06-64	CAZ	AZT 0.06-64	AZT	IMI 0.06-64	IMI	TGC 0.06-64	TGC	SXT 0.03/0.59-32/608	SXT	CTX 0.12-128	CTX	P/T 0.25/4-256/4	P/T	ETP 0.03-32	ETP	AMI 0.12-128	AMI	A/S 0.06/0.03-64/32	A/S	TEM	SHV	CTX-M1	CTX-M9
Klebsiella pneumoniae	2013-06-05	Blood	SMC1306-147	K01-KPN-13-134	>256	R	32	R	>64	R	>64	R	>64	R	1	S	16	R	>32/608	R	>128	R	256/4	R	1	R	4	S	>64/32	R	N	SHV-1	CTX-M-15	N
Klebsiella pneumoniae	2013-07-18	Blood	SMC1308-033	K01-KPN-13-149	>256	R	1	S	>64	R	>64	R	>64	R	0.12	S	8	R	8/152	R	>128	R	>256/4	R	2	R	2	S	>64/32	R	N	SHV-11	CTX-M-15	N
Klebsiella pneumoniae	2013.04.01	Blood	K07-003 (2013)	K07-KPN-13-002	>256	R	>64	R	>64	R	>64	R	>64	R	1	S	4	R	>32/608	R	32	R	32/4	I	0.5	I	>128	R	>64/32	R	N	SHV-11	CTX-M-3	N
Klebsiella pneumoniae	2013-05-07	Blood	K14-045 (2013)	K14-KPN-13-016	>256	R	>64	R	>64	R	>64	R	>64	R	2	I	1	S	>32/608	R	64	R	>256/4	R	1	R	>128	R	>64/32	R	N	SHV-11	N	N
Klebsiella pneumoniae	2012-12-17	Blood	K16-117	K16-KPN-13-008	>256	R	>64	R	>64	R	>64	R	>64	R	0.25	S	8	R	>32/608	R	128	R	>256/4	R	0.5	I	>128	R	>64/32	R	N	SHV-11	CTX-M-15	CTX-M-14
Klebsiella pneumoniae	2013-03-21	Blood	K16-203	K16-KPN-13-022	>256	R	>64	R	0.06	S	>64	R	>64	R	2	I	0.5	S	>32/608	R	>128	R	256/4	R	0.5	I	>128	R	>64/32	R	N	SHV-11	N	N
Klebsiella pneumoniae	2012	Blood	K20-B-306	K20-KPN-12-057	>256	R	2	S	2	I	>64	R	>64	R	0.25	S	1	S	>32/608	R	16	R	4/4	S	2	R	16	S	32/16	R	TEM-1	SHV-1	N	N
Klebsiella pneumoniae	2012	Blood	K20-B-372	K20-KPN-12-067	>256	R	>64	R	>64	R	>64	R	>64	R	1	S	8	R	>32/608	R	>128	R	>256/4	R	0.5	I	>128	R	>64/32	R	N	SHV-1	CTX-M-15	N
Klebsiella pneumoniae	2012	Blood	K21-126	K21-KPN-12-013	>256	R	1	S	>64	R	>64	R	>64	R	0.5	S	0.5	S	>32/608	R	>128	R	>256/4	R	0.5	I	2	S	>64/32	R	TEM-1	SHV-1	CTX-M-15	N
Klebsiella pneumoniae	20130619	Blood	K22-241	K22-KPN-13-007	>256	R	>64	R	>64	R	>64	R	>64	R	4	R	4	R	4/76	R	>128	R	>256/4	R	>32	R	>128	R	>64/32	R	N	SHV-1	N	N
Klebsiella pneumoniae	20130813	Blood	K22-286	K22-KPN-13-013	>256	R	1	S	64	R	>64	R	>64	R	8	R	0.5	S	0.5/9.5	S	>128	R	>256/4	R	>32	R	16	S	>64/32	R	TEM-1	SHV-11	CTX-M-15	N
				* Ampicillin (AMP); Gentamicin (GEN); Ciprofloxacin (CIP); Ceftazidime (CAZ); Aztreonam (AZT); Imipenem (IMI); Tigecycline (TGC); Trimethoprim-sulfamethoxazole (SXT); Cefotaxime (CTX); Piperacillin-tazobactam (P/T); Ertapenem (ETP); Amikacin (AMI); Ampicillin-sulbactam (A/S)
				* R: resistant, I: intermediate, S: susceptible
				*N: non-detected
